# Supplementary material for: Mechanistic insights into the regiodivergent insertion of bicyclo[1.1.0]butanes towards carbocycle-tethered N-heteroarenes
Source: Chem Sci. 2025 Jan 27;16(9):4006–13. doi: 10.1039/d4sc08637f (PMC11789309; doi:10.1039/d4sc08637f)
Supplement: SC-016-D4SC08637F-s002 [file SC-016-D4SC08637F-s002.cif]

# Supplementary Information (SI) for Chemical Science.
# This journal is © The Royal Society of Chemistry 2025

####################################################################### 
# 
# This file contains crystal structure data downloaded from the 
# Cambridge Structural Database (CSD) hosted by the Cambridge 
# Crystallographic Data Centre (CCDC).
# 
# Full information about CCDC data access policies and citation 
# guidelines are available at http://www.ccdc.cam.ac.uk/access/V1 
# 
# Audit and citation data items may have been added by the CCDC. 
# Please retain this information to preserve the provenance of 
# this file and to allow appropriate attribution of the data. 
# 
#######################################################################

data_glo10593_4aj-major_regioisomer
_database_code_depnum_ccdc_archive 'CCDC 2369683'
loop_
_audit_author_name
_audit_author_address
'Constantin G. Daniliuc'
;Organisch Chemisches Institut University of Muenster
Germany
;
_audit_update_record             
;
2024-07-10 deposited with the CCDC.	2025-01-26 downloaded from the CCDC.
;

_audit_creation_method           'APEX4 v2022.10-1'
_chemical_name_systematic        ?
_chemical_name_common            ?
_chemical_formula_moiety         ?
_chemical_formula_sum            'C17 H18 N2 O2 S'
_chemical_formula_iupac          ?
_chemical_formula_weight         314.39

_chemical_melting_point          ?

_space_group_crystal_system      triclinic
_space_group_IT_number           2
_space_group_name_H-M_alt        'P -1'
_space_group_name_Hall           '-P 1'
loop_
_space_group_symop_operation_xyz
'x, y, z'
'-x, -y, -z'

_cell_length_a                   6.00840(10)
_cell_length_b                   9.2515(2)
_cell_length_c                   15.0308(3)
_cell_angle_alpha                102.5420(10)
_cell_angle_beta                 99.9030(10)
_cell_angle_gamma                102.1910(10)
_cell_volume                     776.13(3)
_cell_formula_units_Z            2
_cell_measurement_reflns_used    7285
_cell_measurement_theta_min      5.1989
_cell_measurement_theta_max      66.6776
_cell_measurement_temperature    103.(2)

_exptl_crystal_description       needle
_exptl_crystal_colour            colourless
_exptl_crystal_size_max          0.279
_exptl_crystal_size_mid          0.081
_exptl_crystal_size_min          0.051
_exptl_crystal_density_diffrn    1.345
_exptl_crystal_density_meas      ?
_exptl_crystal_density_method    'not measured'
_exptl_crystal_F_000             332

_exptl_absorpt_coefficient_mu    1.923
_exptl_absorpt_correction_type   multi-scan
_exptl_absorpt_process_details   
;
Krause, L., Herbst-Irmer, R., Sheldrick, G. M., Stalke, D. (2015).
"Comparison of silver and molybdenum microfocus X-ray sources for
single-crystal structure determination"
J. Appl. Cryst. 48, 3-10. doi:10.1107/S1600576714022985
;
_exptl_absorpt_correction_T_min  0.77
_exptl_absorpt_correction_T_max  0.91

_exptl_special_details           
;
;

_diffrn_ambient_temperature      103.(2)

_diffrn_source                   'Cu ImS'
_diffrn_source_type              'micro focus tube'
_diffrn_source_power             0.05
_diffrn_source_current           1.0
_diffrn_source_voltage           50

_diffrn_radiation_probe          x-ray
_diffrn_radiation_type           CuK\a
_diffrn_radiation_wavelength     1.54178
_diffrn_radiation_monochromator  'MX mirror'

_diffrn_measurement_device       'Bruker D8 Venture Photon III'
_diffrn_measurement_device_type  'single crystal diffractometer'
_diffrn_measurement_method       'phi/omega scans'

_diffrn_detector_area_resol_mean 7.3910

_diffrn_reflns_number            11242
_diffrn_reflns_av_R_equivalents  0.0361
_diffrn_reflns_av_unetI/netI     0.0310
_diffrn_reflns_theta_min         3.09
_diffrn_reflns_theta_max         66.67
_diffrn_reflns_theta_full        66.67
_diffrn_measured_fraction_theta_max 0.992
_diffrn_measured_fraction_theta_full 0.992
_diffrn_reflns_limit_h_min       -7
_diffrn_reflns_limit_h_max       7
_diffrn_reflns_limit_k_min       -10
_diffrn_reflns_limit_k_max       10
_diffrn_reflns_limit_l_min       -17
_diffrn_reflns_limit_l_max       17

_refine_special_details          
;

Reflections were merged by SHELXL according to the crystal
class for the calculation of statistics and refinement.

_reflns_Friedel_fraction is defined as the number of unique
Friedel pairs measured divided by the number that would be
possible theoretically, ignoring centric projections and
systematic absences.
;

_reflns_number_total             2710
_reflns_number_gt                2468
_reflns_threshold_expression     'I > 2\s(I)'
_reflns_Friedel_coverage         0.000
_reflns_Friedel_fraction_max     .
_reflns_Friedel_fraction_full    .

_refine_ls_structure_factor_coef Fsqd
_refine_ls_matrix_type           full
_refine_ls_R_factor_all          0.0377
_refine_ls_R_factor_gt           0.0336
_refine_ls_wR_factor_gt          0.0848
_refine_ls_wR_factor_ref         0.0875
_refine_ls_goodness_of_fit_ref   1.058
_refine_ls_restrained_S_all      1.058
_refine_ls_number_reflns         2710
_refine_ls_number_parameters     201
_refine_ls_number_restraints     0
_refine_ls_number_constraints    ?
_refine_ls_hydrogen_treatment    constr
_refine_ls_weighting_scheme      calc
_refine_ls_weighting_details     
'w=1/[\s^2^(Fo^2^)+(0.0397P)^2^+0.4619P] where P=(Fo^2^+2Fc^2^)/3'

_atom_sites_solution_hydrogens   geom
_atom_sites_solution_primary     direct
_atom_sites_solution_secondary   ?

_refine_ls_shift/su_max          0.000
_refine_ls_shift/su_mean         0.000
_refine_diff_density_max         0.310
_refine_diff_density_min         -0.260
_refine_ls_extinction_method     none
_refine_ls_extinction_coef       ?

loop_
_atom_type_symbol
_atom_type_description
_atom_type_scat_dispersion_real
_atom_type_scat_dispersion_imag
_atom_type_scat_source
C C 0.0181 0.0091 'International Tables Vol C Tables 4.2.6.8 and 6.1.1.4'
H H 0.0000 0.0000 'International Tables Vol C Tables 4.2.6.8 and 6.1.1.4'
N N 0.0311 0.0180 'International Tables Vol C Tables 4.2.6.8 and 6.1.1.4'
O O 0.0492 0.0322 'International Tables Vol C Tables 4.2.6.8 and 6.1.1.4'
S S 0.3331 0.5567 'International Tables Vol C Tables 4.2.6.8 and 6.1.1.4'

_computing_data_collection       'Bruker APEX4 v2022.10-1 Photon III'
_computing_cell_refinement       'SAINT V8.40B (Bruker AXS LLC, 2019)'
_computing_data_reduction        'SAINT V8.40B (Bruker AXS LLC, 2019)'
_computing_structure_solution    'SHELXT 2019/1 (Sheldrick, 2018)'
_computing_structure_refinement  'SHELXL-2019/1 (Sheldrick, 2018)'
_computing_molecular_graphics    'shelXle (C.B. Huebschle, rev 1380)'
_computing_publication_material  'SHELXT 2011/1 (Sheldrick, 2018)'

loop_
_atom_site_type_symbol
_atom_site_label
_atom_site_fract_x
_atom_site_fract_y
_atom_site_fract_z
_atom_site_U_iso_or_equiv
_atom_site_adp_type
_atom_site_calc_flag
_atom_site_refinement_flags_adp
_atom_site_refinement_flags_occupancy
_atom_site_refinement_flags_posn
_atom_site_occupancy
_atom_site_disorder_assembly
_atom_site_disorder_group
S S1 0.45845(7) 0.88648(4) 0.35811(3) 0.01803(13) Uani d . . . 1 . .
N N1 0.6588(2) 0.65525(15) 0.16869(10) 0.0174(3) Uani d . . . 1 . .
N N2 0.2979(2) 0.65118(16) 0.02161(9) 0.0194(3) Uani d . . . 1 . .
O O1 0.47011(19) 0.69424(13) 0.53400(8) 0.0200(3) Uani d . . . 1 . .
O O2 0.10958(19) 0.70655(13) 0.47073(8) 0.0188(3) Uani d . . . 1 . .
C C1 0.3696(3) 0.69251(17) 0.37103(11) 0.0147(3) Uani d . . . 1 . .
C C2 0.1796(3) 0.57984(17) 0.28791(10) 0.0142(3) Uani d . . . 1 . .
H H2A 0.089135 0.630839 0.248924 0.017000 Uiso calc U . R 1 . .
H H2B 0.074242 0.499104 0.306010 0.017000 Uiso calc U . R 1 . .
C C3 0.3769(3) 0.52515(17) 0.24551(10) 0.0132(3) Uani d . . . 1 . .
C C4 0.5496(3) 0.60441(18) 0.34219(10) 0.0147(3) Uani d . . . 1 . .
H H4A 0.580073 0.532745 0.380237 0.018000 Uiso calc U . R 1 . .
H H4B 0.697766 0.671420 0.338333 0.018000 Uiso calc U . R 1 . .
C C5 0.3287(3) 0.69815(17) 0.46794(11) 0.0149(3) Uani d . . . 1 . .
C C6 0.0515(3) 0.7139(2) 0.56086(11) 0.0220(4) Uani d . . . 1 . .
H H6A 0.080081 0.625276 0.582246 0.033000 Uiso calc U . R 1 . .
H H6B -0.113736 0.713025 0.555126 0.033000 Uiso calc U . R 1 . .
H H6C 0.148968 0.808482 0.606238 0.033000 Uiso calc U . R 1 . .
C C7 0.1960(3) 0.9523(2) 0.35926(13) 0.0232(4) Uani d . . . 1 . .
H H7A 0.064190 0.876869 0.313309 0.035000 Uiso calc U . R 1 . .
H H7B 0.218121 1.050808 0.343314 0.035000 Uiso calc U . R 1 . .
H H7C 0.163442 0.964894 0.421786 0.035000 Uiso calc U . R 1 . .
C C8 0.4348(3) 0.59718(16) 0.16753(11) 0.0129(3) Uani d . . . 1 . .
C C9 0.2572(3) 0.59406(17) 0.09304(11) 0.0160(3) Uani d . . . 1 . .
H H9 0.099957 0.549051 0.093401 0.019000 Uiso calc U . R 1 . .
C C10 0.5229(3) 0.71263(18) 0.02486(11) 0.0188(3) Uani d . . . 1 . .
H H10 0.561820 0.757224 -0.023556 0.023000 Uiso calc U . R 1 . .
C C11 0.6995(3) 0.71264(18) 0.09688(12) 0.0194(4) Uani d . . . 1 . .
H H11 0.856775 0.755240 0.095464 0.023000 Uiso calc U . R 1 . .
C C21 0.3368(3) 0.35318(17) 0.20967(10) 0.0141(3) Uani d . . . 1 . .
C C22 0.1177(3) 0.26110(19) 0.15815(11) 0.0182(3) Uani d . . . 1 . .
H H22 -0.010012 0.305671 0.148106 0.022000 Uiso calc U . R 1 . .
C C23 0.0849(3) 0.10506(19) 0.12149(12) 0.0228(4) Uani d . . . 1 . .
H H23 -0.064854 0.043547 0.086289 0.027000 Uiso calc U . R 1 . .
C C24 0.2700(3) 0.03817(19) 0.13597(12) 0.0233(4) Uani d . . . 1 . .
H H24 0.246978 -0.068797 0.110966 0.028000 Uiso calc U . R 1 . .
C C25 0.4882(3) 0.12847(19) 0.18710(12) 0.0211(4) Uani d . . . 1 . .
H H25 0.615317 0.083398 0.197317 0.025000 Uiso calc U . R 1 . .
C C26 0.5212(3) 0.28474(18) 0.22340(11) 0.0171(3) Uani d . . . 1 . .
H H26 0.671563 0.345971 0.258099 0.021000 Uiso calc U . R 1 . .

loop_
_atom_site_aniso_label
_atom_site_aniso_U_11
_atom_site_aniso_U_22
_atom_site_aniso_U_33
_atom_site_aniso_U_12
_atom_site_aniso_U_13
_atom_site_aniso_U_23
S1 0.0176(2) 0.0158(2) 0.0200(2) 0.00212(15) 0.00403(16) 0.00552(15)
N1 0.0146(7) 0.0194(7) 0.0191(7) 0.0038(5) 0.0046(5) 0.0069(5)
N2 0.0226(7) 0.0194(7) 0.0161(7) 0.0048(6) 0.0030(6) 0.0057(5)
O1 0.0177(6) 0.0289(6) 0.0135(6) 0.0073(5) 0.0016(5) 0.0061(5)
O2 0.0151(6) 0.0288(6) 0.0138(6) 0.0063(5) 0.0041(4) 0.0068(5)
C1 0.0137(7) 0.0159(8) 0.0134(8) 0.0022(6) 0.0022(6) 0.0042(6)
C2 0.0123(7) 0.0165(8) 0.0125(7) 0.0027(6) 0.0026(6) 0.0023(6)
C3 0.0103(7) 0.0157(8) 0.0123(7) 0.0023(6) 0.0007(6) 0.0036(6)
C4 0.0126(7) 0.0175(8) 0.0130(8) 0.0032(6) 0.0012(6) 0.0038(6)
C5 0.0147(8) 0.0123(7) 0.0152(8) 0.0016(6) 0.0019(6) 0.0015(6)
C6 0.0189(8) 0.0316(9) 0.0170(8) 0.0066(7) 0.0080(7) 0.0062(7)
C7 0.0245(9) 0.0203(8) 0.0268(9) 0.0086(7) 0.0058(7) 0.0078(7)
C8 0.0143(7) 0.0097(7) 0.0138(8) 0.0030(6) 0.0036(6) 0.0012(6)
C9 0.0148(8) 0.0159(8) 0.0150(8) 0.0021(6) 0.0016(6) 0.0027(6)
C10 0.0243(9) 0.0164(8) 0.0182(8) 0.0054(7) 0.0084(7) 0.0068(6)
C11 0.0167(8) 0.0194(8) 0.0240(9) 0.0039(6) 0.0089(7) 0.0072(7)
C21 0.0152(7) 0.0168(8) 0.0108(7) 0.0026(6) 0.0038(6) 0.0050(6)
C22 0.0155(8) 0.0197(8) 0.0186(8) 0.0036(6) 0.0036(6) 0.0044(6)
C23 0.0188(8) 0.0190(8) 0.0250(9) -0.0019(6) 0.0038(7) 0.0017(7)
C24 0.0294(9) 0.0141(8) 0.0266(9) 0.0028(7) 0.0114(7) 0.0050(7)
C25 0.0245(9) 0.0224(9) 0.0227(9) 0.0112(7) 0.0095(7) 0.0104(7)
C26 0.0165(8) 0.0193(8) 0.0154(8) 0.0030(6) 0.0031(6) 0.0061(6)

_geom_special_details            
;

All esds (except the esd in the dihedral angle between two l.s. planes)
are estimated using the full covariance matrix.  The cell esds are taken
into account individually in the estimation of esds in distances, angles
and torsion angles; correlations between esds in cell parameters are only
used when they are defined by crystal symmetry.  An approximate (isotropic)
treatment of cell esds is used for estimating esds involving l.s. planes.
;

loop_
_geom_bond_atom_site_label_1
_geom_bond_atom_site_label_2
_geom_bond_site_symmetry_2
_geom_bond_distance
_geom_bond_publ_flag
S1 C7 . 1.8077(17) ?
S1 C1 . 1.8235(15) ?
N1 C8 . 1.335(2) ?
N1 C11 . 1.338(2) ?
N2 C9 . 1.332(2) ?
N2 C10 . 1.339(2) ?
O1 C5 . 1.2031(19) ?
O2 C5 . 1.3424(19) ?
O2 C6 . 1.4469(19) ?
C1 C5 . 1.510(2) ?
C1 C2 . 1.547(2) ?
C1 C4 . 1.550(2) ?
C2 C3 . 1.562(2) ?
C2 H2A . 0.990000 ?
C2 H2B . 0.990000 ?
C3 C21 . 1.517(2) ?
C3 C8 . 1.523(2) ?
C3 C4 . 1.557(2) ?
C4 H4A . 0.990000 ?
C4 H4B . 0.990000 ?
C6 H6A . 0.980000 ?
C6 H6B . 0.980000 ?
C6 H6C . 0.980000 ?
C7 H7A . 0.980000 ?
C7 H7B . 0.980000 ?
C7 H7C . 0.980000 ?
C8 C9 . 1.398(2) ?
C9 H9 . 0.950000 ?
C10 C11 . 1.379(2) ?
C10 H10 . 0.950000 ?
C11 H11 . 0.950000 ?
C21 C26 . 1.395(2) ?
C21 C22 . 1.396(2) ?
C22 C23 . 1.387(2) ?
C22 H22 . 0.950000 ?
C23 C24 . 1.390(3) ?
C23 H23 . 0.950000 ?
C24 C25 . 1.386(3) ?
C24 H24 . 0.950000 ?
C25 C26 . 1.388(2) ?
C25 H25 . 0.950000 ?
C26 H26 . 0.950000 ?

loop_
_geom_angle_atom_site_label_1
_geom_angle_atom_site_label_2
_geom_angle_atom_site_label_3
_geom_angle_site_symmetry_1
_geom_angle_site_symmetry_3
_geom_angle
_geom_angle_publ_flag
C7 S1 C1 . . 103.00(8) ?
C8 N1 C11 . . 116.22(14) ?
C9 N2 C10 . . 115.68(14) ?
C5 O2 C6 . . 115.36(12) ?
C5 C1 C2 . . 116.92(12) ?
C5 C1 C4 . . 115.85(13) ?
C2 C1 C4 . . 89.39(11) ?
C5 C1 S1 . . 109.97(10) ?
C2 C1 S1 . . 114.46(11) ?
C4 C1 S1 . . 108.76(10) ?
C1 C2 C3 . . 88.97(11) ?
C1 C2 H2A . . 113.800000 ?
C3 C2 H2A . . 113.800000 ?
C1 C2 H2B . . 113.800000 ?
C3 C2 H2B . . 113.800000 ?
H2A C2 H2B . . 111.000000 ?
C21 C3 C8 . . 107.76(12) ?
C21 C3 C4 . . 116.92(12) ?
C8 C3 C4 . . 113.74(12) ?
C21 C3 C2 . . 116.02(12) ?
C8 C3 C2 . . 113.10(12) ?
C4 C3 C2 . . 88.57(11) ?
C1 C4 C3 . . 89.06(11) ?
C1 C4 H4A . . 113.800000 ?
C3 C4 H4A . . 113.800000 ?
C1 C4 H4B . . 113.800000 ?
C3 C4 H4B . . 113.800000 ?
H4A C4 H4B . . 111.000000 ?
O1 C5 O2 . . 123.93(14) ?
O1 C5 C1 . . 125.45(14) ?
O2 C5 C1 . . 110.62(13) ?
O2 C6 H6A . . 109.500000 ?
O2 C6 H6B . . 109.500000 ?
H6A C6 H6B . . 109.500000 ?
O2 C6 H6C . . 109.500000 ?
H6A C6 H6C . . 109.500000 ?
H6B C6 H6C . . 109.500000 ?
S1 C7 H7A . . 109.500000 ?
S1 C7 H7B . . 109.500000 ?
H7A C7 H7B . . 109.500000 ?
S1 C7 H7C . . 109.500000 ?
H7A C7 H7C . . 109.500000 ?
H7B C7 H7C . . 109.500000 ?
N1 C8 C9 . . 120.55(14) ?
N1 C8 C3 . . 118.86(13) ?
C9 C8 C3 . . 120.48(13) ?
N2 C9 C8 . . 123.14(14) ?
N2 C9 H9 . . 118.400000 ?
C8 C9 H9 . . 118.400000 ?
N2 C10 C11 . . 121.50(15) ?
N2 C10 H10 . . 119.200000 ?
C11 C10 H10 . . 119.200000 ?
N1 C11 C10 . . 122.86(14) ?
N1 C11 H11 . . 118.600000 ?
C10 C11 H11 . . 118.600000 ?
C26 C21 C22 . . 118.53(14) ?
C26 C21 C3 . . 120.63(14) ?
C22 C21 C3 . . 120.76(14) ?
C23 C22 C21 . . 120.54(15) ?
C23 C22 H22 . . 119.700000 ?
C21 C22 H22 . . 119.700000 ?
C22 C23 C24 . . 120.35(16) ?
C22 C23 H23 . . 119.800000 ?
C24 C23 H23 . . 119.800000 ?
C25 C24 C23 . . 119.60(15) ?
C25 C24 H24 . . 120.200000 ?
C23 C24 H24 . . 120.200000 ?
C24 C25 C26 . . 120.02(16) ?
C24 C25 H25 . . 120.000000 ?
C26 C25 H25 . . 120.000000 ?
C25 C26 C21 . . 120.95(15) ?
C25 C26 H26 . . 119.500000 ?
C21 C26 H26 . . 119.500000 ?

loop_
_geom_torsion_atom_site_label_1
_geom_torsion_atom_site_label_2
_geom_torsion_atom_site_label_3
_geom_torsion_atom_site_label_4
_geom_torsion_site_symmetry_1
_geom_torsion_site_symmetry_2
_geom_torsion_site_symmetry_3
_geom_torsion_site_symmetry_4
_geom_torsion
_geom_torsion_publ_flag
C7 S1 C1 C5 . . . . -68.74(12) ?
C7 S1 C1 C2 . . . . 65.25(12) ?
C7 S1 C1 C4 . . . . 163.42(11) ?
C5 C1 C2 C3 . . . . -134.02(13) ?
C4 C1 C2 C3 . . . . -15.09(11) ?
S1 C1 C2 C3 . . . . 95.31(11) ?
C1 C2 C3 C21 . . . . 134.48(13) ?
C1 C2 C3 C8 . . . . -100.26(13) ?
C1 C2 C3 C4 . . . . 15.02(11) ?
C5 C1 C4 C3 . . . . 135.01(13) ?
C2 C1 C4 C3 . . . . 15.14(11) ?
S1 C1 C4 C3 . . . . -100.56(11) ?
C21 C3 C4 C1 . . . . -133.64(13) ?
C8 C3 C4 C1 . . . . 99.70(13) ?
C2 C3 C4 C1 . . . . -14.99(11) ?
C6 O2 C5 O1 . . . . 1.2(2) ?
C6 O2 C5 C1 . . . . -179.48(12) ?
C2 C1 C5 O1 . . . . 132.52(16) ?
C4 C1 C5 O1 . . . . 29.1(2) ?
S1 C1 C5 O1 . . . . -94.75(17) ?
C2 C1 C5 O2 . . . . -46.79(18) ?
C4 C1 C5 O2 . . . . -150.26(13) ?
S1 C1 C5 O2 . . . . 85.94(13) ?
C11 N1 C8 C9 . . . . 1.8(2) ?
C11 N1 C8 C3 . . . . 177.96(13) ?
C21 C3 C8 N1 . . . . -97.35(15) ?
C4 C3 C8 N1 . . . . 33.96(18) ?
C2 C3 C8 N1 . . . . 133.05(14) ?
C21 C3 C8 C9 . . . . 78.78(17) ?
C4 C3 C8 C9 . . . . -149.90(14) ?
C2 C3 C8 C9 . . . . -50.82(18) ?
C10 N2 C9 C8 . . . . 0.2(2) ?
N1 C8 C9 N2 . . . . -1.9(2) ?
C3 C8 C9 N2 . . . . -178.01(14) ?
C9 N2 C10 C11 . . . . 1.5(2) ?
C8 N1 C11 C10 . . . . -0.2(2) ?
N2 C10 C11 N1 . . . . -1.5(3) ?
C8 C3 C21 C26 . . . . 91.23(16) ?
C4 C3 C21 C26 . . . . -38.3(2) ?
C2 C3 C21 C26 . . . . -140.84(14) ?
C8 C3 C21 C22 . . . . -85.47(17) ?
C4 C3 C21 C22 . . . . 144.99(14) ?
C2 C3 C21 C22 . . . . 42.5(2) ?
C26 C21 C22 C23 . . . . 0.0(2) ?
C3 C21 C22 C23 . . . . 176.72(15) ?
C21 C22 C23 C24 . . . . 0.3(3) ?
C22 C23 C24 C25 . . . . -0.2(3) ?
C23 C24 C25 C26 . . . . -0.1(3) ?
C24 C25 C26 C21 . . . . 0.3(2) ?
C22 C21 C26 C25 . . . . -0.3(2) ?
C3 C21 C26 C25 . . . . -177.03(14) ?

loop_
_geom_hbond_atom_site_label_D
_geom_hbond_atom_site_label_H
_geom_hbond_atom_site_label_A
_geom_hbond_site_symmetry_A
_geom_hbond_distance_DH
_geom_hbond_distance_HA
_geom_hbond_distance_DA
_geom_hbond_angle_DHA
_geom_hbond_publ_flag
C6 H6B O1 1_455 0.98 2.43 3.408(2) 176.3 ?
C7 H7C O2 . 0.98 2.62 3.115(2) 111.3 ?

_shelx_res_file                  
;

TITL glo10593.res in P-1
    glo10593.res
    created by SHELXL-2019/1 at 15:11:03 on 20-Feb-2024
REM Old TITL glo10593 in P-1
REM SHELXT solution in P-1: R1 0.084, Rweak 0.005, Alpha 0.054
REM <I/s>   0.000 for    0 systematic absences,  Orientation as input
REM Formula found by SHELXT:  C17 N2 O2 S

CELL  1.54178   6.0084   9.2515  15.0308  102.542   99.903  102.191
ZERR    2.000   0.0001   0.0002   0.0003    0.001    0.001    0.001
LATT  1
SFAC C H N O S
UNIT 34 36 4 4 2
LIST 4
SIZE 0.051 0.081 0.279
TEMP -170.150

ACTA
CONF

L.S. 40
BOND $H

FMAP 2
PLAN 10

HTAB

EQIV $1 x-1, y, z
HTAB C6 O1_$1
HTAB C7 O2

WGHT    0.039700    0.461900
FVAR       1.39150
S1    5    0.458454    0.886483    0.358108    11.00000    0.01757    0.01581 =
         0.01997    0.00552    0.00403    0.00212
N1    3    0.658795    0.655251    0.168686    11.00000    0.01465    0.01938 =
         0.01910    0.00691    0.00462    0.00375
N2    3    0.297911    0.651179    0.021609    11.00000    0.02255    0.01937 =
         0.01606    0.00571    0.00296    0.00484
O1    4    0.470108    0.694238    0.533999    11.00000    0.01772    0.02887 =
         0.01355    0.00606    0.00163    0.00726
O2    4    0.109581    0.706548    0.470734    11.00000    0.01515    0.02877 =
         0.01383    0.00681    0.00415    0.00632
C1    1    0.369640    0.692512    0.371026    11.00000    0.01371    0.01589 =
         0.01343    0.00418    0.00218    0.00222
C2    1    0.179559    0.579835    0.287912    11.00000    0.01230    0.01645 =
         0.01254    0.00227    0.00259    0.00272
AFIX  23
H2A   2    0.089135    0.630839    0.248924    11.00000   -1.20000
H2B   2    0.074242    0.499104    0.306010    11.00000   -1.20000
AFIX   0
C3    1    0.376869    0.525153    0.245510    11.00000    0.01033    0.01570 =
         0.01231    0.00356    0.00075    0.00234
C4    1    0.549635    0.604415    0.342188    11.00000    0.01263    0.01750 =
         0.01300    0.00375    0.00117    0.00323
AFIX  23
H4A   2    0.580073    0.532745    0.380237    11.00000   -1.20000
H4B   2    0.697766    0.671420    0.338333    11.00000   -1.20000
AFIX   0
C5    1    0.328717    0.698154    0.467940    11.00000    0.01467    0.01234 =
         0.01515    0.00155    0.00191    0.00155
C6    1    0.051541    0.713928    0.560857    11.00000    0.01886    0.03155 =
         0.01699    0.00625    0.00801    0.00657
AFIX 137
H6A   2    0.080081    0.625276    0.582246    11.00000   -1.50000
H6B   2   -0.113736    0.713025    0.555126    11.00000   -1.50000
H6C   2    0.148968    0.808482    0.606238    11.00000   -1.50000
AFIX   0
C7    1    0.196009    0.952297    0.359261    11.00000    0.02446    0.02032 =
         0.02679    0.00785    0.00583    0.00861
AFIX 137
H7A   2    0.064190    0.876869    0.313309    11.00000   -1.50000
H7B   2    0.218121    1.050808    0.343314    11.00000   -1.50000
H7C   2    0.163442    0.964894    0.421786    11.00000   -1.50000
AFIX   0
C8    1    0.434802    0.597179    0.167527    11.00000    0.01431    0.00968 =
         0.01380    0.00118    0.00356    0.00302
C9    1    0.257190    0.594061    0.093042    11.00000    0.01485    0.01591 =
         0.01497    0.00274    0.00161    0.00212
AFIX  43
H9    2    0.099957    0.549051    0.093401    11.00000   -1.20000
AFIX   0
C10   1    0.522937    0.712630    0.024859    11.00000    0.02430    0.01640 =
         0.01822    0.00677    0.00844    0.00545
AFIX  43
H10   2    0.561820    0.757224   -0.023556    11.00000   -1.20000
AFIX   0
C11   1    0.699454    0.712640    0.096880    11.00000    0.01675    0.01940 =
         0.02401    0.00719    0.00888    0.00390
AFIX  43
H11   2    0.856775    0.755240    0.095464    11.00000   -1.20000
AFIX   0
C21   1    0.336804    0.353181    0.209667    11.00000    0.01516    0.01678 =
         0.01081    0.00503    0.00382    0.00264
C22   1    0.117706    0.261101    0.158148    11.00000    0.01552    0.01969 =
         0.01855    0.00441    0.00363    0.00360
AFIX  43
H22   2   -0.010012    0.305671    0.148106    11.00000   -1.20000
AFIX   0
C23   1    0.084890    0.105057    0.121486    11.00000    0.01882    0.01897 =
         0.02501    0.00169    0.00379   -0.00187
AFIX  43
H23   2   -0.064854    0.043547    0.086289    11.00000   -1.20000
AFIX   0
C24   1    0.269995    0.038171    0.135973    11.00000    0.02945    0.01414 =
         0.02659    0.00499    0.01143    0.00285
AFIX  43
H24   2    0.246978   -0.068797    0.110966    11.00000   -1.20000
AFIX   0
C25   1    0.488222    0.128465    0.187102    11.00000    0.02446    0.02238 =
         0.02274    0.01039    0.00952    0.01123
AFIX  43
H25   2    0.615317    0.083398    0.197317    11.00000   -1.20000
AFIX   0
C26   1    0.521213    0.284737    0.223400    11.00000    0.01650    0.01933 =
         0.01539    0.00612    0.00311    0.00299
AFIX  43
H26   2    0.671563    0.345971    0.258099    11.00000   -1.20000
AFIX   0
HKLF 4


REM  glo10593.res in P-1
REM wR2 = 0.0875, GooF = S = 1.058, Restrained GooF = 1.058 for all data
REM R1 = 0.0336 for 2468 Fo > 4sig(Fo) and 0.0377 for all 2710 data
REM 201 parameters refined using 0 restraints

END

WGHT      0.0397      0.4619

REM Instructions for potential hydrogen bonds
HTAB C6 O1_$1
HTAB C7 O2

REM Highest difference peak  0.310,  deepest hole -0.260,  1-sigma level  0.048
Q1    1   0.2720  0.5472  0.2579  11.00000  0.05    0.31
Q2    1   0.4720  0.5554  0.2868  11.00000  0.05    0.28
Q3    1   0.2515  0.6425  0.3390  11.00000  0.05    0.27
Q4    1   0.3947  0.5707  0.2161  11.00000  0.05    0.26
Q5    1   0.3579  0.4366  0.2253  11.00000  0.05    0.23
Q6    1   0.4913  0.8680  0.2864  11.00000  0.05    0.21
Q7    1   0.5757  0.9571  0.4177  11.00000  0.05    0.21
Q8    1   0.2314  0.3140  0.1949  11.00000  0.05    0.21
Q9    1   0.4758  0.6593  0.3640  11.00000  0.05    0.21
Q10   1   0.0352  0.5929  0.2597  11.00000  0.05    0.21
;
_shelx_res_checksum              91906
####################################################################### 
# 
# This file contains crystal structure data downloaded from the 
# Cambridge Structural Database (CSD) hosted by the Cambridge 
# Crystallographic Data Centre (CCDC).
# 
# Full information about CCDC data access policies and citation 
# guidelines are available at http://www.ccdc.cam.ac.uk/access/V1 
# 
# Audit and citation data items may have been added by the CCDC. 
# Please retain this information to preserve the provenance of 
# this file and to allow appropriate attribution of the data. 
# 
#######################################################################

data_glo10601_4aj-minor_regioisomer
_database_code_depnum_ccdc_archive 'CCDC 2369684'
loop_
_audit_author_name
_audit_author_address
'Constantin G. Daniliuc'
;Organisch Chemisches Institut University of Muenster
Germany
;
_audit_update_record             
;
2024-07-10 deposited with the CCDC.	2025-01-26 downloaded from the CCDC.
;

_audit_creation_method           'APEX4 v2022.10-1'
_chemical_name_systematic        ?
_chemical_name_common            ?
_chemical_formula_moiety         ?
_chemical_formula_sum            'C17 H18 N2 O2 S'
_chemical_formula_iupac          ?
_chemical_formula_weight         314.39

_chemical_melting_point          ?

_space_group_crystal_system      monoclinic
_space_group_IT_number           14
_space_group_name_H-M_alt        'P 1 21/c 1'
_space_group_name_Hall           '-P 2ybc'
loop_
_space_group_symop_operation_xyz
'x, y, z'
'-x, y+1/2, -z+1/2'
'-x, -y, -z'
'x, -y-1/2, z-1/2'

_cell_length_a                   5.75790(10)
_cell_length_b                   16.2633(4)
_cell_length_c                   16.7223(4)
_cell_angle_alpha                90
_cell_angle_beta                 95.8740(10)
_cell_angle_gamma                90
_cell_volume                     1557.70(6)
_cell_formula_units_Z            4
_cell_measurement_reflns_used    9899
_cell_measurement_theta_min      3.8011
_cell_measurement_theta_max      66.6561
_cell_measurement_temperature    100.(2)

_exptl_crystal_description       prism
_exptl_crystal_colour            colourless
_exptl_crystal_size_max          0.185
_exptl_crystal_size_mid          0.073
_exptl_crystal_size_min          0.057
_exptl_crystal_density_diffrn    1.341
_exptl_crystal_density_meas      ?
_exptl_crystal_density_method    'not measured'
_exptl_crystal_F_000             664

_exptl_absorpt_coefficient_mu    1.917
_exptl_absorpt_correction_type   multi-scan
_exptl_absorpt_process_details   
;
Krause, L., Herbst-Irmer, R., Sheldrick, G. M., Stalke, D. (2015).
"Comparison of silver and molybdenum microfocus X-ray sources for
single-crystal structure determination"
J. Appl. Cryst. 48, 3-10. doi:10.1107/S1600576714022985
;
_exptl_absorpt_correction_T_min  0.74
_exptl_absorpt_correction_T_max  0.90

_exptl_special_details           
;
;

_diffrn_ambient_temperature      100.(2)

_diffrn_source                   'Cu ImS'
_diffrn_source_type              'micro focus tube'
_diffrn_source_power             0.05
_diffrn_source_current           1.0
_diffrn_source_voltage           50

_diffrn_radiation_probe          x-ray
_diffrn_radiation_type           CuK\a
_diffrn_radiation_wavelength     1.54178
_diffrn_radiation_monochromator  'MX mirror'

_diffrn_measurement_device       'Bruker D8 Venture Photon III'
_diffrn_measurement_device_type  'single crystal diffractometer'
_diffrn_measurement_method       'phi/omega scans'

_diffrn_detector_area_resol_mean 7.3910

_diffrn_reflns_number            28260
_diffrn_reflns_av_R_equivalents  0.0522
_diffrn_reflns_av_unetI/netI     0.0240
_diffrn_reflns_theta_min         3.80
_diffrn_reflns_theta_max         66.74
_diffrn_reflns_theta_full        66.74
_diffrn_measured_fraction_theta_max 0.998
_diffrn_measured_fraction_theta_full 0.998
_diffrn_reflns_limit_h_min       -6
_diffrn_reflns_limit_h_max       6
_diffrn_reflns_limit_k_min       -19
_diffrn_reflns_limit_k_max       19
_diffrn_reflns_limit_l_min       -19
_diffrn_reflns_limit_l_max       19

_refine_special_details          
;

Reflections were merged by SHELXL according to the crystal
class for the calculation of statistics and refinement.

_reflns_Friedel_fraction is defined as the number of unique
Friedel pairs measured divided by the number that would be
possible theoretically, ignoring centric projections and
systematic absences.
;

_reflns_number_total             2755
_reflns_number_gt                2397
_reflns_threshold_expression     'I > 2\s(I)'
_reflns_Friedel_coverage         0.000
_reflns_Friedel_fraction_max     .
_reflns_Friedel_fraction_full    .

_refine_ls_structure_factor_coef Fsqd
_refine_ls_matrix_type           full
_refine_ls_R_factor_all          0.0392
_refine_ls_R_factor_gt           0.0321
_refine_ls_wR_factor_gt          0.0753
_refine_ls_wR_factor_ref         0.0796
_refine_ls_goodness_of_fit_ref   1.039
_refine_ls_restrained_S_all      1.019
_refine_ls_number_reflns         2755
_refine_ls_number_parameters     270
_refine_ls_number_restraints     173
_refine_ls_number_constraints    ?
_refine_ls_hydrogen_treatment    constr
_refine_ls_weighting_scheme      calc
_refine_ls_weighting_details     
'w=1/[\s^2^(Fo^2^)+(0.0304P)^2^+1.2152P] where P=(Fo^2^+2Fc^2^)/3'

_atom_sites_solution_hydrogens   geom
_atom_sites_solution_primary     direct
_atom_sites_solution_secondary   ?

_refine_ls_shift/su_max          0.001
_refine_ls_shift/su_mean         0.000
_refine_diff_density_max         0.263
_refine_diff_density_min         -0.260
_refine_ls_extinction_method     none
_refine_ls_extinction_coef       ?

loop_
_atom_type_symbol
_atom_type_description
_atom_type_scat_dispersion_real
_atom_type_scat_dispersion_imag
_atom_type_scat_source
C C 0.0181 0.0091 'International Tables Vol C Tables 4.2.6.8 and 6.1.1.4'
H H 0.0000 0.0000 'International Tables Vol C Tables 4.2.6.8 and 6.1.1.4'
N N 0.0311 0.0180 'International Tables Vol C Tables 4.2.6.8 and 6.1.1.4'
O O 0.0492 0.0322 'International Tables Vol C Tables 4.2.6.8 and 6.1.1.4'
S S 0.3331 0.5567 'International Tables Vol C Tables 4.2.6.8 and 6.1.1.4'

_computing_data_collection       'Bruker APEX4 v2022.10-1 Photon III'
_computing_cell_refinement       'SAINT V8.40B (Bruker AXS LLC, 2019)'
_computing_data_reduction        'SAINT V8.40B (Bruker AXS LLC, 2019)'
_computing_structure_solution    'SHELXT 2019/1 (Sheldrick, 2018)'
_computing_structure_refinement  'SHELXL-2019/1 (Sheldrick, 2019)'
_computing_molecular_graphics    'shelXle (C.B. Huebschle, rev 1380)'
_computing_publication_material  'SHELXT 2011/1 (Sheldrick, 2018)'

loop_
_atom_site_type_symbol
_atom_site_label
_atom_site_fract_x
_atom_site_fract_y
_atom_site_fract_z
_atom_site_U_iso_or_equiv
_atom_site_adp_type
_atom_site_calc_flag
_atom_site_refinement_flags_adp
_atom_site_refinement_flags_occupancy
_atom_site_refinement_flags_posn
_atom_site_occupancy
_atom_site_disorder_assembly
_atom_site_disorder_group
S S1 0.06601(7) 0.27520(2) 0.71544(2) 0.02000(13) Uani d . . . 1.000000 . .
C C1 0.1969(3) 0.36312(10) 0.66887(9) 0.0150(3) Uani d . . . 1.000000 . .
C C2 0.0559(3) 0.37347(10) 0.58463(9) 0.0159(3) Uani d . . . 1.000000 . .
H H2A -0.092050 0.342033 0.578439 0.019000 Uiso calc U . R 1.000000 . .
H H2B 0.029392 0.431537 0.568434 0.019000 Uiso calc U . R 1.000000 . .
C C3 0.2564(3) 0.33182(10) 0.54483(9) 0.0147(3) Uani d . . . 1.000000 . .
C C4 0.4152(3) 0.33993(10) 0.62620(9) 0.0164(3) Uani d . . . 1.000000 . .
H H4A 0.489310 0.287611 0.645320 0.020000 Uiso calc U . R 1.000000 . .
H H4B 0.532280 0.384541 0.626462 0.020000 Uiso calc U . R 1.000000 . .
C C5 0.3480(3) 0.38275(10) 0.47822(9) 0.0169(3) Uani d U . D 1.000000 . .
O O1 0.2662(13) 0.4463(4) 0.4502(4) 0.0249(10) Uani d U P D 0.77(3) A 1
O O2 0.5453(10) 0.3501(5) 0.4566(5) 0.0175(10) Uani d U P D 0.77(3) A 1
C C6 0.6659(12) 0.3953(5) 0.3987(4) 0.0227(11) Uani d U P D 0.77(3) A 1
H H6A 0.554932 0.410360 0.352690 0.034000 Uiso calc U P R 0.77(3) A 1
H H6B 0.789728 0.360907 0.380399 0.034000 Uiso calc U P R 0.77(3) A 1
H H6C 0.734608 0.445259 0.423977 0.034000 Uiso calc U P R 0.77(3) A 1
O O1A 0.217(3) 0.4295(15) 0.4407(13) 0.028(4) Uani d U P D 0.23(3) A 2
O O2A 0.562(3) 0.3614(15) 0.4640(16) 0.020(4) Uani d U P D 0.23(3) A 2
C C6A 0.654(5) 0.4114(17) 0.4021(16) 0.0227(11) Uani d U P D 0.23(3) A 2
H H61 0.577887 0.395770 0.349261 0.034000 Uiso calc U P R 0.23(3) A 2
H H62 0.822852 0.402514 0.403452 0.034000 Uiso calc U P R 0.23(3) A 2
H H63 0.623732 0.469631 0.412130 0.034000 Uiso calc U P R 0.23(3) A 2
C C7 0.2797(3) 0.25362(12) 0.79904(10) 0.0282(4) Uani d . . . 1.000000 . .
H H7A 0.430823 0.242373 0.779177 0.042000 Uiso calc U . R 1.000000 . .
H H7B 0.230296 0.205526 0.828298 0.042000 Uiso calc U . R 1.000000 . .
H H7C 0.294223 0.301200 0.835159 0.042000 Uiso calc U . R 1.000000 . .
C C11 0.2148(3) 0.24368(10) 0.51681(9) 0.0157(3) Uani d U . D 1.000000 . .
N N1 0.0099(18) 0.2228(7) 0.4894(9) 0.026(3) Uani d U P D 0.515(11) B 1
C C12 -0.047(3) 0.1438(10) 0.4571(10) 0.034(3) Uani d U P D 0.515(11) B 1
H H12 -0.200935 0.128858 0.436165 0.041000 Uiso calc U P R 0.515(11) B 1
C C13 0.131(2) 0.0931(7) 0.4586(8) 0.020(2) Uani d U P D 0.515(11) B 1
H H13 0.104867 0.038942 0.438431 0.024000 Uiso calc U P R 0.515(11) B 1
N N2 0.363(2) 0.1157(8) 0.4892(9) 0.014(2) Uani d U P D 0.515(11) B 1
C C14 0.415(2) 0.1894(9) 0.5157(11) 0.014(2) Uani d U P D 0.515(11) B 1
H H14 0.570433 0.206163 0.532829 0.017000 Uiso calc U P R 0.515(11) B 1
N N1A 0.3885(19) 0.1948(8) 0.5184(10) 0.017(3) Uani d U P D 0.485(11) B 2
C C12A 0.388(3) 0.1129(12) 0.4908(14) 0.030(5) Uani d U P D 0.485(11) B 2
H H12A 0.523945 0.080347 0.488849 0.037000 Uiso calc U P R 0.485(11) B 2
C C13A 0.173(2) 0.0870(7) 0.4680(8) 0.017(2) Uani d U P D 0.485(11) B 2
H H13A 0.154099 0.031560 0.450708 0.020000 Uiso calc U P R 0.485(11) B 2
N N2A -0.030(2) 0.1367(8) 0.4676(8) 0.022(2) Uani d U P D 0.485(11) B 2
C C14A -0.016(2) 0.2130(9) 0.4901(10) 0.017(2) Uani d U P D 0.485(11) B 2
H H14A -0.151039 0.246924 0.489221 0.021000 Uiso calc U P R 0.485(11) B 2
C C21 0.2198(3) 0.43638(10) 0.72426(9) 0.0151(3) Uani d . . . 1.000000 . .
C C22 0.4281(3) 0.45158(11) 0.77227(9) 0.0186(3) Uani d . . . 1.000000 . .
H H22 0.555974 0.414939 0.770617 0.022000 Uiso calc U . R 1.000000 . .
C C23 0.4501(3) 0.51989(11) 0.82252(10) 0.0234(4) Uani d . . . 1.000000 . .
H H23 0.592748 0.529693 0.854927 0.028000 Uiso calc U . R 1.000000 . .
C C24 0.2649(3) 0.57356(11) 0.82541(10) 0.0246(4) Uani d . . . 1.000000 . .
H H24 0.280424 0.620516 0.859328 0.030000 Uiso calc U . R 1.000000 . .
C C25 0.0561(3) 0.55845(10) 0.77844(10) 0.0225(4) Uani d . . . 1.000000 . .
H H25 -0.071887 0.594963 0.780618 0.027000 Uiso calc U . R 1.000000 . .
C C26 0.0336(3) 0.49032(10) 0.72838(9) 0.0176(3) Uani d . . . 1.000000 . .
H H26 -0.110067 0.480364 0.696629 0.021000 Uiso calc U . R 1.000000 . .

loop_
_atom_site_aniso_label
_atom_site_aniso_U_11
_atom_site_aniso_U_22
_atom_site_aniso_U_33
_atom_site_aniso_U_12
_atom_site_aniso_U_13
_atom_site_aniso_U_23
S1 0.0247(2) 0.0162(2) 0.0189(2) -0.00207(16) 0.00108(16) 0.00217(16)
C1 0.0159(8) 0.0151(8) 0.0140(7) 0.0013(6) 0.0012(6) 0.0005(6)
C2 0.0159(8) 0.0163(8) 0.0150(8) 0.0012(6) -0.0005(6) -0.0007(6)
C3 0.0153(8) 0.0153(8) 0.0131(7) 0.0022(6) -0.0004(6) -0.0011(6)
C4 0.0156(8) 0.0212(9) 0.0120(7) 0.0031(6) -0.0009(6) -0.0012(6)
C5 0.0194(8) 0.0174(8) 0.0134(7) 0.0002(7) -0.0014(6) -0.0023(6)
O1 0.029(2) 0.0209(16) 0.0254(15) 0.0073(15) 0.0039(13) 0.0067(13)
O2 0.0171(14) 0.0184(19) 0.0178(15) -0.0029(13) 0.0048(11) 0.0038(15)
C6 0.0277(13) 0.020(3) 0.0213(11) -0.0092(18) 0.0063(8) 0.0048(18)
O1A 0.028(5) 0.032(6) 0.024(5) 0.003(4) 0.002(4) 0.015(5)
O2A 0.019(5) 0.017(5) 0.024(5) -0.002(3) 0.001(3) 0.003(3)
C6A 0.0277(13) 0.020(3) 0.0213(11) -0.0092(18) 0.0063(8) 0.0048(18)
C7 0.0409(11) 0.0242(10) 0.0183(9) 0.0001(8) -0.0029(8) 0.0049(7)
C11 0.0190(9) 0.0180(8) 0.0103(7) 0.0011(7) 0.0029(6) 0.0010(6)
N1 0.025(4) 0.024(3) 0.031(3) -0.001(2) 0.007(2) -0.009(2)
C12 0.036(4) 0.033(4) 0.035(5) 0.008(3) 0.008(3) -0.006(3)
C13 0.021(4) 0.017(3) 0.021(3) -0.003(3) 0.000(2) -0.001(2)
N2 0.021(3) 0.011(3) 0.013(3) 0.003(2) 0.004(2) 0.0007(18)
C14 0.012(3) 0.015(3) 0.016(3) 0.010(2) 0.001(2) 0.004(2)
N1A 0.022(4) 0.014(3) 0.014(3) -0.002(3) 0.003(3) -0.001(2)
C12A 0.035(6) 0.028(6) 0.028(5) -0.005(3) 0.003(3) 0.001(3)
C13A 0.017(4) 0.013(3) 0.021(3) 0.009(2) 0.003(3) 0.000(2)
N2A 0.022(3) 0.023(3) 0.023(3) 0.001(2) 0.003(2) -0.004(2)
C14A 0.010(3) 0.020(3) 0.021(3) -0.002(2) 0.000(2) -0.002(2)
C21 0.0196(8) 0.0148(8) 0.0115(7) -0.0019(6) 0.0045(6) 0.0026(6)
C22 0.0204(8) 0.0210(9) 0.0148(8) -0.0004(7) 0.0030(6) 0.0014(7)
C23 0.0282(9) 0.0266(10) 0.0150(8) -0.0086(7) 0.0005(7) -0.0004(7)
C24 0.0405(11) 0.0169(9) 0.0173(8) -0.0056(8) 0.0073(7) -0.0025(7)
C25 0.0311(10) 0.0158(8) 0.0219(8) 0.0017(7) 0.0092(7) 0.0027(7)
C26 0.0212(8) 0.0157(8) 0.0163(8) -0.0019(6) 0.0034(6) 0.0010(6)

_geom_special_details            
;

All esds (except the esd in the dihedral angle between two l.s. planes)
are estimated using the full covariance matrix.  The cell esds are taken
into account individually in the estimation of esds in distances, angles
and torsion angles; correlations between esds in cell parameters are only
used when they are defined by crystal symmetry.  An approximate (isotropic)
treatment of cell esds is used for estimating esds involving l.s. planes.
;

loop_
_geom_bond_atom_site_label_1
_geom_bond_atom_site_label_2
_geom_bond_site_symmetry_2
_geom_bond_distance
_geom_bond_publ_flag
S1 C7 . 1.7997(18) ?
S1 C1 . 1.8274(16) ?
C1 C21 . 1.507(2) ?
C1 C4 . 1.554(2) ?
C1 C2 . 1.561(2) ?
C2 C3 . 1.547(2) ?
C2 H2A . 0.990000 ?
C2 H2B . 0.990000 ?
C3 C11 . 1.519(2) ?
C3 C5 . 1.525(2) ?
C3 C4 . 1.565(2) ?
C4 H4A . 0.990000 ?
C4 H4B . 0.990000 ?
C5 O1A . 1.200(12) ?
C5 O1 . 1.210(4) ?
C5 O2A . 1.325(14) ?
C5 O2 . 1.337(4) ?
O2 C6 . 1.448(5) ?
C6 H6A . 0.980000 ?
C6 H6B . 0.980000 ?
C6 H6C . 0.980000 ?
O2A C6A . 1.458(16) ?
C6A H61 . 0.980000 ?
C6A H62 . 0.980000 ?
C6A H63 . 0.980000 ?
C7 H7A . 0.980000 ?
C7 H7B . 0.980000 ?
C7 H7C . 0.980000 ?
C11 N1 . 1.267(11) ?
C11 N1A . 1.277(11) ?
C11 C14A . 1.449(13) ?
C11 C14 . 1.455(14) ?
N1 C12 . 1.419(19) ?
C12 C13 . 1.317(19) ?
C12 H12 . 0.950000 ?
C13 N2 . 1.427(16) ?
C13 H13 . 0.950000 ?
N2 C14 . 1.301(18) ?
C14 H14 . 0.950000 ?
N1A C12A . 1.41(2) ?
C12A C13A . 1.32(2) ?
C12A H12A . 0.950000 ?
C13A N2A . 1.420(17) ?
C13A H13A . 0.950000 ?
N2A C14A . 1.298(18) ?
C14A H14A . 0.950000 ?
C21 C26 . 1.392(2) ?
C21 C22 . 1.395(2) ?
C22 C23 . 1.391(2) ?
C22 H22 . 0.950000 ?
C23 C24 . 1.383(3) ?
C23 H23 . 0.950000 ?
C24 C25 . 1.389(3) ?
C24 H24 . 0.950000 ?
C25 C26 . 1.387(2) ?
C25 H25 . 0.950000 ?
C26 H26 . 0.950000 ?

loop_
_geom_angle_atom_site_label_1
_geom_angle_atom_site_label_2
_geom_angle_atom_site_label_3
_geom_angle_site_symmetry_1
_geom_angle_site_symmetry_3
_geom_angle
_geom_angle_publ_flag
C7 S1 C1 . . 101.81(8) ?
C21 C1 C4 . . 116.76(13) ?
C21 C1 C2 . . 118.30(13) ?
C4 C1 C2 . . 88.98(11) ?
C21 C1 S1 . . 111.76(11) ?
C4 C1 S1 . . 113.20(11) ?
C2 C1 S1 . . 105.66(10) ?
C3 C2 C1 . . 89.95(11) ?
C3 C2 H2A . . 113.700000 ?
C1 C2 H2A . . 113.700000 ?
C3 C2 H2B . . 113.700000 ?
C1 C2 H2B . . 113.700000 ?
H2A C2 H2B . . 110.900000 ?
C11 C3 C5 . . 110.04(13) ?
C11 C3 C2 . . 116.40(13) ?
C5 C3 C2 . . 113.92(13) ?
C11 C3 C4 . . 114.03(13) ?
C5 C3 C4 . . 111.99(13) ?
C2 C3 C4 . . 89.10(11) ?
C1 C4 C3 . . 89.52(11) ?
C1 C4 H4A . . 113.700000 ?
C3 C4 H4A . . 113.700000 ?
C1 C4 H4B . . 113.700000 ?
C3 C4 H4B . . 113.700000 ?
H4A C4 H4B . . 111.000000 ?
O1A C5 O2A . . 128.1(13) ?
O1 C5 O2 . . 122.8(4) ?
O1A C5 C3 . . 118.8(10) ?
O1 C5 C3 . . 126.7(3) ?
O2A C5 C3 . . 112.7(9) ?
O2 C5 C3 . . 110.4(3) ?
C5 O2 C6 . . 117.2(5) ?
O2 C6 H6A . . 109.500000 ?
O2 C6 H6B . . 109.500000 ?
H6A C6 H6B . . 109.500000 ?
O2 C6 H6C . . 109.500000 ?
H6A C6 H6C . . 109.500000 ?
H6B C6 H6C . . 109.500000 ?
C5 O2A C6A . . 113.2(16) ?
O2A C6A H61 . . 109.500000 ?
O2A C6A H62 . . 109.500000 ?
H61 C6A H62 . . 109.500000 ?
O2A C6A H63 . . 109.500000 ?
H61 C6A H63 . . 109.500000 ?
H62 C6A H63 . . 109.500000 ?
S1 C7 H7A . . 109.500000 ?
S1 C7 H7B . . 109.500000 ?
H7A C7 H7B . . 109.500000 ?
S1 C7 H7C . . 109.500000 ?
H7A C7 H7C . . 109.500000 ?
H7B C7 H7C . . 109.500000 ?
N1A C11 C14A . . 119.0(6) ?
N1 C11 C14 . . 122.9(6) ?
N1 C11 C3 . . 118.4(5) ?
N1A C11 C3 . . 118.9(6) ?
C14A C11 C3 . . 122.1(6) ?
C14 C11 C3 . . 118.4(6) ?
C11 N1 C12 . . 123.4(11) ?
C13 C12 N1 . . 114.2(14) ?
C13 C12 H12 . . 122.900000 ?
N1 C12 H12 . . 122.900000 ?
C12 C13 N2 . . 123.0(10) ?
C12 C13 H13 . . 118.500000 ?
N2 C13 H13 . . 118.500000 ?
C14 N2 C13 . . 122.3(12) ?
N2 C14 C11 . . 114.0(12) ?
N2 C14 H14 . . 123.000000 ?
C11 C14 H14 . . 123.000000 ?
C11 N1A C12A . . 127.3(12) ?
C13A C12A N1A . . 111.6(15) ?
C13A C12A H12A . . 124.200000 ?
N1A C12A H12A . . 124.200000 ?
C12A C13A N2A . . 124.3(10) ?
C12A C13A H13A . . 117.900000 ?
N2A C13A H13A . . 117.900000 ?
C14A N2A C13A . . 121.3(12) ?
N2A C14A C11 . . 116.3(11) ?
N2A C14A H14A . . 121.800000 ?
C11 C14A H14A . . 121.800000 ?
C26 C21 C22 . . 118.73(15) ?
C26 C21 C1 . . 120.61(14) ?
C22 C21 C1 . . 120.65(14) ?
C23 C22 C21 . . 120.60(16) ?
C23 C22 H22 . . 119.700000 ?
C21 C22 H22 . . 119.700000 ?
C24 C23 C22 . . 120.15(16) ?
C24 C23 H23 . . 119.900000 ?
C22 C23 H23 . . 119.900000 ?
C23 C24 C25 . . 119.64(16) ?
C23 C24 H24 . . 120.200000 ?
C25 C24 H24 . . 120.200000 ?
C26 C25 C24 . . 120.31(16) ?
C26 C25 H25 . . 119.800000 ?
C24 C25 H25 . . 119.800000 ?
C25 C26 C21 . . 120.56(16) ?
C25 C26 H26 . . 119.700000 ?
C21 C26 H26 . . 119.700000 ?

loop_
_geom_torsion_atom_site_label_1
_geom_torsion_atom_site_label_2
_geom_torsion_atom_site_label_3
_geom_torsion_atom_site_label_4
_geom_torsion_site_symmetry_1
_geom_torsion_site_symmetry_2
_geom_torsion_site_symmetry_3
_geom_torsion_site_symmetry_4
_geom_torsion
_geom_torsion_publ_flag
C7 S1 C1 C21 . . . . -63.26(13) ?
C7 S1 C1 C4 . . . . 71.05(12) ?
C7 S1 C1 C2 . . . . 166.80(11) ?
C21 C1 C2 C3 . . . . 132.01(14) ?
C4 C1 C2 C3 . . . . 11.88(12) ?
S1 C1 C2 C3 . . . . -101.96(11) ?
C1 C2 C3 C11 . . . . 104.75(14) ?
C1 C2 C3 C5 . . . . -125.55(13) ?
C1 C2 C3 C4 . . . . -11.80(12) ?
C21 C1 C4 C3 . . . . -133.22(14) ?
C2 C1 C4 C3 . . . . -11.74(12) ?
S1 C1 C4 C3 . . . . 94.88(12) ?
C11 C3 C4 C1 . . . . -106.83(14) ?
C5 C3 C4 C1 . . . . 127.39(13) ?
C2 C3 C4 C1 . . . . 11.85(12) ?
C11 C3 C5 O1A . . . . 104.1(16) ?
C2 C3 C5 O1A . . . . -28.7(16) ?
C4 C3 C5 O1A . . . . -128.0(16) ?
C11 C3 C5 O1 . . . . 125.6(5) ?
C2 C3 C5 O1 . . . . -7.2(5) ?
C4 C3 C5 O1 . . . . -106.5(5) ?
C11 C3 C5 O2A . . . . -68.8(14) ?
C2 C3 C5 O2A . . . . 158.4(14) ?
C4 C3 C5 O2A . . . . 59.2(14) ?
C11 C3 C5 O2 . . . . -58.1(5) ?
C2 C3 C5 O2 . . . . 169.1(5) ?
C4 C3 C5 O2 . . . . 69.9(5) ?
O1 C5 O2 C6 . . . . 1.8(9) ?
C3 C5 O2 C6 . . . . -174.7(6) ?
O1A C5 O2A C6A . . . . 10.(3) ?
C3 C5 O2A C6A . . . . -178.2(17) ?
C5 C3 C11 N1 . . . . -96.7(8) ?
C2 C3 C11 N1 . . . . 34.8(8) ?
C4 C3 C11 N1 . . . . 136.5(8) ?
C5 C3 C11 N1A . . . . 80.2(9) ?
C2 C3 C11 N1A . . . . -148.3(9) ?
C4 C3 C11 N1A . . . . -46.6(9) ?
C5 C3 C11 C14A . . . . -101.3(8) ?
C2 C3 C11 C14A . . . . 30.2(8) ?
C4 C3 C11 C14A . . . . 131.9(8) ?
C5 C3 C11 C14 . . . . 77.7(9) ?
C2 C3 C11 C14 . . . . -150.8(9) ?
C4 C3 C11 C14 . . . . -49.1(9) ?
C14 C11 N1 C12 . . . . 2.(2) ?
C3 C11 N1 C12 . . . . 176.1(12) ?
C11 N1 C12 C13 . . . . 1.(2) ?
N1 C12 C13 N2 . . . . -1.(2) ?
C12 C13 N2 C14 . . . . -2.(2) ?
C13 N2 C14 C11 . . . . 4.(2) ?
N1 C11 C14 N2 . . . . -4.(2) ?
C3 C11 C14 N2 . . . . -178.6(11) ?
C14A C11 N1A C12A . . . . 5.(2) ?
C3 C11 N1A C12A . . . . -176.0(16) ?
C11 N1A C12A C13A . . . . -6.(3) ?
N1A C12A C13A N2A . . . . 3.(3) ?
C12A C13A N2A C14A . . . . 0.(3) ?
C13A N2A C14A C11 . . . . -1.(2) ?
N1A C11 C14A N2A . . . . -1.5(19) ?
C3 C11 C14A N2A . . . . 179.9(10) ?
C4 C1 C21 C26 . . . . 142.48(15) ?
C2 C1 C21 C26 . . . . 38.1(2) ?
S1 C1 C21 C26 . . . . -84.96(16) ?
C4 C1 C21 C22 . . . . -37.4(2) ?
C2 C1 C21 C22 . . . . -141.80(15) ?
S1 C1 C21 C22 . . . . 95.17(15) ?
C26 C21 C22 C23 . . . . -0.8(2) ?
C1 C21 C22 C23 . . . . 179.06(15) ?
C21 C22 C23 C24 . . . . 0.1(2) ?
C22 C23 C24 C25 . . . . 0.6(3) ?
C23 C24 C25 C26 . . . . -0.5(2) ?
C24 C25 C26 C21 . . . . -0.2(2) ?
C22 C21 C26 C25 . . . . 0.9(2) ?
C1 C21 C26 C25 . . . . -178.97(14) ?

_shelx_res_file                  
;

TITL glo10601.res in P2(1)/c
    glo10601.res
    created by SHELXL-2019/1 at 11:59:55 on 11-Apr-2024
CELL  1.54178   5.7579  16.2633  16.7223   90.000   95.874   90.000
ZERR    4.000   0.0001   0.0004   0.0004    0.000    0.001    0.000
LATT 1
SYMM -X, 1/2+Y, 1/2-Z
SFAC C  H  N  O  S
UNIT 68  72  8  8  4
LIST 4
REM Old TITL glo10601 in P2(1)/c
REM SHELXT solution in P2(1)/c: R1 0.104, Rweak 0.003, Alpha 0.018
REM <I/s>   0.348 for  116 systematic absences,  Orientation as input
REM Formula found by SHELXT:  C19 O2 S
SIZE 0.057 0.073 0.185
TEMP -173.150

ACTA
CONF

L.S. 50
BOND $H

FMAP 2
PLAN 10

HTAB

WGHT    0.030400    1.215200
FVAR       0.70632   0.51510   0.76824
S1    5    0.066013    0.275198    0.715438    11.00000    0.02466    0.01624 =
         0.01886    0.00217    0.00108   -0.00207
C1    1    0.196903    0.363121    0.668868    11.00000    0.01592    0.01513 =
         0.01398    0.00049    0.00121    0.00131
C2    1    0.055935    0.373470    0.584633    11.00000    0.01587    0.01633 =
         0.01496   -0.00071   -0.00049    0.00125
AFIX  23
H2A   2   -0.092050    0.342033    0.578439    11.00000   -1.20000
H2B   2    0.029392    0.431537    0.568434    11.00000   -1.20000
AFIX   0
C3    1    0.256435    0.331819    0.544827    11.00000    0.01527    0.01533 =
         0.01313   -0.00108   -0.00043    0.00217
C4    1    0.415234    0.339926    0.626202    11.00000    0.01560    0.02121 =
         0.01205   -0.00117   -0.00090    0.00315
AFIX  23
H4A   2    0.489310    0.287611    0.645320    11.00000   -1.20000
H4B   2    0.532280    0.384541    0.626462    11.00000   -1.20000
AFIX   0

SIMU 0.04 0.04 0.9 C5 > C6A
SAME C5 O1A o2A c6A
SADI C5 o1
SADI C5 o2
SADI O2 C6

EADP C6 C6A
ISOR 0.004 C5 > C6A

C5    1    0.347954    0.382747    0.478220    11.00000    0.01937    0.01742 =
         0.01339   -0.00226   -0.00137    0.00020
PART 1 31
O1    4    0.266204    0.446283    0.450195    31.00000    0.02852    0.02089 =
         0.02540    0.00668    0.00387    0.00735
O2    4    0.545262    0.350090    0.456615    31.00000    0.01706    0.01839 =
         0.01776    0.00385    0.00483   -0.00289
C6    1    0.665882    0.395309    0.398742    31.00000    0.02769    0.01996 =
         0.02129    0.00475    0.00626   -0.00923
AFIX 137
H6A   2    0.554932    0.410360    0.352690    31.00000   -1.50000
H6B   2    0.789728    0.360907    0.380399    31.00000   -1.50000
H6C   2    0.734608    0.445259    0.423977    31.00000   -1.50000
AFIX   0
PART 2 -31
O1A   4    0.217356    0.429478    0.440697   -31.00000    0.02802    0.03200 =
         0.02416    0.01528    0.00243    0.00329
O2A   4    0.562065    0.361441    0.464007   -31.00000    0.01920    0.01664 =
         0.02386    0.00349    0.00130   -0.00241
C6A   1    0.654181    0.411435    0.402144   -31.00000    0.02769    0.01996 =
         0.02129    0.00475    0.00626   -0.00923
AFIX 137
H61   2    0.577887    0.395770    0.349261   -31.00000   -1.50000
H62   2    0.822852    0.402514    0.403452   -31.00000   -1.50000
H63   2    0.623732    0.469631    0.412130   -31.00000   -1.50000
AFIX   0
PART 0

C7    1    0.279666    0.253617    0.799037    11.00000    0.04088    0.02417 =
         0.01825    0.00486   -0.00286    0.00006
AFIX 137
H7A   2    0.430823    0.242373    0.779177    11.00000   -1.50000
H7B   2    0.230296    0.205526    0.828298    11.00000   -1.50000
H7C   2    0.294223    0.301200    0.835159    11.00000   -1.50000
AFIX   0

SIMU 0.04 0.04 0.9 C11 > C14A
SAME C11 N1A C12A C13A N2A c14A
SADI C11 N1
SADI C11 C14
SADI N1 C12
SADI c12 C13
SADI c13 N2
SADI c14 N2
ISOR 0.004 C11 > c14A

C11   1    0.214763    0.243682    0.516806    11.00000    0.01904    0.01796 =
         0.01029    0.00102    0.00287    0.00112
PART 1 21
N1    3    0.009914    0.222813    0.489400    21.00000    0.02450    0.02371 =
         0.03107   -0.00860    0.00703   -0.00093
C12   1   -0.047144    0.143834    0.457095    21.00000    0.03589    0.03294 =
         0.03503   -0.00606    0.00791    0.00785
AFIX  43
H12   2   -0.200935    0.128858    0.436165    21.00000   -1.20000
AFIX   0
C13   1    0.131418    0.093095    0.458626    21.00000    0.02148    0.01749 =
         0.02129   -0.00146    0.00021   -0.00313
AFIX  43
H13   2    0.104867    0.038942    0.438431    21.00000   -1.20000
AFIX   0
N2    3    0.363075    0.115739    0.489244    21.00000    0.02054    0.01057 =
         0.01277    0.00074    0.00398    0.00341
C14   1    0.415257    0.189362    0.515723    21.00000    0.01237    0.01453 =
         0.01588    0.00390    0.00132    0.01012
AFIX  43
H14   2    0.570433    0.206163    0.532829    21.00000   -1.20000
AFIX   0
PART 2 -21
N1A   3    0.388545    0.194752    0.518398   -21.00000    0.02176    0.01408 =
         0.01412   -0.00108    0.00260   -0.00169
C12A  1    0.387627    0.112889    0.490804   -21.00000    0.03503    0.02785 =
         0.02846    0.00135    0.00310   -0.00525
AFIX  43
H12A  2    0.523945    0.080347    0.488849   -21.00000   -1.20000
AFIX   0
C13A  1    0.173482    0.087010    0.467978   -21.00000    0.01741    0.01309 =
         0.02076    0.00000    0.00348    0.00876
AFIX  43
H13A  2    0.154099    0.031560    0.450708   -21.00000   -1.20000
AFIX   0
N2A   3   -0.029561    0.136658    0.467575   -21.00000    0.02176    0.02280 =
         0.02296   -0.00408    0.00283    0.00098
C14A  1   -0.016445    0.213016    0.490141   -21.00000    0.00996    0.02038 =
         0.02084   -0.00225    0.00039   -0.00250
AFIX  43
H14A  2   -0.151039    0.246924    0.489221   -21.00000   -1.20000
AFIX   0
PART 0
C21   1    0.219801    0.436383    0.724259    11.00000    0.01960    0.01475 =
         0.01146    0.00259    0.00452   -0.00190
C22   1    0.428059    0.451582    0.772265    11.00000    0.02036    0.02100 =
         0.01477    0.00141    0.00297   -0.00041
AFIX  43
H22   2    0.555974    0.414939    0.770617    11.00000   -1.20000
AFIX   0
C23   1    0.450118    0.519892    0.822517    11.00000    0.02821    0.02659 =
         0.01504   -0.00040    0.00050   -0.00862
AFIX  43
H23   2    0.592748    0.529693    0.854927    11.00000   -1.20000
AFIX   0
C24   1    0.264936    0.573562    0.825406    11.00000    0.04055    0.01687 =
         0.01731   -0.00254    0.00732   -0.00561
AFIX  43
H24   2    0.280424    0.620516    0.859328    11.00000   -1.20000
AFIX   0
C25   1    0.056101    0.558452    0.778436    11.00000    0.03105    0.01581 =
         0.02194    0.00267    0.00919    0.00175
AFIX  43
H25   2   -0.071887    0.594963    0.780618    11.00000   -1.20000
AFIX   0
C26   1    0.033599    0.490322    0.728379    11.00000    0.02122    0.01569 =
         0.01632    0.00103    0.00343   -0.00187
AFIX  43
H26   2   -0.110067    0.480364    0.696629    11.00000   -1.20000
AFIX   0
HKLF 4


REM  glo10601.res in P2(1)/c
REM wR2 = 0.0796, GooF = S = 1.039, Restrained GooF = 1.019 for all data
REM R1 = 0.0321 for 2397 Fo > 4sig(Fo) and 0.0392 for all 2755 data
REM 270 parameters refined using 173 restraints

END

WGHT      0.0304      1.2152

REM Instructions for potential hydrogen bonds
EQIV $1 x-1, y, z
HTAB C2 O2A_$1
EQIV $2 -x, -y+1, -z+1
HTAB C2 O1_$2
EQIV $3 x+1, y, z
HTAB C6A O1A_$3
HTAB C14A O2A_$1

REM Highest difference peak  0.263,  deepest hole -0.260,  1-sigma level  0.044
Q1    1   0.1131  0.3714  0.6312  11.00000  0.05    0.26
Q2    1   0.1535  0.3575  0.5579  11.00000  0.05    0.25
Q3    1   0.3387  0.3313  0.5808  11.00000  0.05    0.25
Q4    1   0.3004  0.3548  0.5125  11.00000  0.05    0.25
Q5    1   0.3133  0.3413  0.6577  11.00000  0.05    0.25
Q6    1   0.2030  0.2657  0.7588  11.00000  0.05    0.23
Q7    1   0.3072  0.4422  0.7532  11.00000  0.05    0.23
Q8    1   0.1368  0.4639  0.7308  11.00000  0.05    0.22
Q9    1   0.4064  0.4762  0.8096  11.00000  0.05    0.19
Q10   1   0.1592  0.3251  0.6901  11.00000  0.05    0.19
;
_shelx_res_checksum              79206
####################################################################### 
# 
# This file contains crystal structure data downloaded from the 
# Cambridge Structural Database (CSD) hosted by the Cambridge 
# Crystallographic Data Centre (CCDC).
# 
# Full information about CCDC data access policies and citation 
# guidelines are available at http://www.ccdc.cam.ac.uk/access/V1 
# 
# Audit and citation data items may have been added by the CCDC. 
# Please retain this information to preserve the provenance of 
# this file and to allow appropriate attribution of the data. 
# 
#######################################################################

data_glo10599_9
_database_code_depnum_ccdc_archive 'CCDC 2369685'
loop_
_audit_author_name
_audit_author_address
'Constantin G. Daniliuc'
;Organisch Chemisches Institut University of Muenster
Germany
;
_audit_update_record             
;
2024-07-10 deposited with the CCDC.	2025-01-26 downloaded from the CCDC.
;

_audit_creation_method           'APEX4 v2022.10-1'
_chemical_name_systematic        ?
_chemical_name_common            ?
_chemical_formula_moiety         ?
_chemical_formula_sum            'C17 H15 N3 O S2'
_chemical_formula_iupac          ?
_chemical_formula_weight         341.44

_chemical_melting_point          ?

_space_group_crystal_system      orthorhombic
_space_group_IT_number           61
_space_group_name_H-M_alt        'P b c a'
_space_group_name_Hall           '-P 2ac 2ab'
loop_
_space_group_symop_operation_xyz
'x, y, z'
'-x+1/2, -y, z+1/2'
'-x, y+1/2, -z+1/2'
'x+1/2, -y+1/2, -z'
'-x, -y, -z'
'x-1/2, y, -z-1/2'
'x, -y-1/2, z-1/2'
'-x-1/2, y-1/2, z'

_cell_length_a                   10.7580(4)
_cell_length_b                   7.7718(3)
_cell_length_c                   38.4713(17)
_cell_angle_alpha                90
_cell_angle_beta                 90
_cell_angle_gamma                90
_cell_volume                     3216.5(2)
_cell_formula_units_Z            8
_cell_measurement_reflns_used    6252
_cell_measurement_theta_min      2.1690
_cell_measurement_theta_max      27.1204
_cell_measurement_temperature    100.(2)

_exptl_crystal_description       prism
_exptl_crystal_colour            colourless
_exptl_crystal_size_max          0.178
_exptl_crystal_size_mid          0.157
_exptl_crystal_size_min          0.039
_exptl_crystal_density_diffrn    1.410
_exptl_crystal_density_meas      ?
_exptl_crystal_density_method    'not measured'
_exptl_crystal_F_000             1424

_exptl_absorpt_coefficient_mu    0.338
_exptl_absorpt_correction_type   multi-scan
_exptl_absorpt_process_details   
;
Krause, L., Herbst-Irmer, R., Sheldrick, G. M., Stalke, D. (2015).
"Comparison of silver and molybdenum microfocus X-ray sources for
single-crystal structure determination"
J. Appl. Cryst. 48, 3-10. doi:10.1107/S1600576714022985
;
_exptl_absorpt_correction_T_min  0.83
_exptl_absorpt_correction_T_max  0.99

_exptl_special_details           
;
;

_diffrn_ambient_temperature      100.(2)

_diffrn_source                   'Mo ImS'
_diffrn_source_type              'micro focus tube'
_diffrn_source_power             0.05
_diffrn_source_current           1.0
_diffrn_source_voltage           50

_diffrn_radiation_probe          x-ray
_diffrn_radiation_type           MoK\a
_diffrn_radiation_wavelength     0.71073
_diffrn_radiation_monochromator  'MX mirror'

_diffrn_measurement_device       'Bruker D8 Venture Photon III'
_diffrn_measurement_device_type  'single crystal diffractometer'
_diffrn_measurement_method       'phi/omega scans'

_diffrn_detector_area_resol_mean 7.3910

_diffrn_reflns_number            35150
_diffrn_reflns_av_R_equivalents  0.0627
_diffrn_reflns_av_unetI/netI     0.0344
_diffrn_reflns_theta_min         2.12
_diffrn_reflns_theta_max         27.51
_diffrn_reflns_theta_full        25.24
_diffrn_measured_fraction_theta_max 0.999
_diffrn_measured_fraction_theta_full 0.999
_diffrn_reflns_limit_h_min       -13
_diffrn_reflns_limit_h_max       13
_diffrn_reflns_limit_k_min       -10
_diffrn_reflns_limit_k_max       9
_diffrn_reflns_limit_l_min       -49
_diffrn_reflns_limit_l_max       50

_refine_special_details          
;

Reflections were merged by SHELXL according to the crystal
class for the calculation of statistics and refinement.

_reflns_Friedel_fraction is defined as the number of unique
Friedel pairs measured divided by the number that would be
possible theoretically, ignoring centric projections and
systematic absences.
;

_reflns_number_total             3686
_reflns_number_gt                2932
_reflns_threshold_expression     'I > 2\s(I)'
_reflns_Friedel_coverage         0.000
_reflns_Friedel_fraction_max     .
_reflns_Friedel_fraction_full    .

_refine_ls_structure_factor_coef Fsqd
_refine_ls_matrix_type           full
_refine_ls_R_factor_all          0.0506
_refine_ls_R_factor_gt           0.0373
_refine_ls_wR_factor_gt          0.0970
_refine_ls_wR_factor_ref         0.1041
_refine_ls_goodness_of_fit_ref   1.062
_refine_ls_restrained_S_all      1.062
_refine_ls_number_reflns         3686
_refine_ls_number_parameters     209
_refine_ls_number_restraints     0
_refine_ls_number_constraints    ?
_refine_ls_hydrogen_treatment    constr
_refine_ls_weighting_scheme      calc
_refine_ls_weighting_details     
'w=1/[\s^2^(Fo^2^)+(0.0568P)^2^+0.6964P] where P=(Fo^2^+2Fc^2^)/3'

_atom_sites_solution_hydrogens   geom
_atom_sites_solution_primary     direct
_atom_sites_solution_secondary   ?

_refine_ls_shift/su_max          0.001
_refine_ls_shift/su_mean         0.000
_refine_diff_density_max         0.346
_refine_diff_density_min         -0.323
_refine_ls_extinction_method     none
_refine_ls_extinction_coef       ?

loop_
_atom_type_symbol
_atom_type_description
_atom_type_scat_dispersion_real
_atom_type_scat_dispersion_imag
_atom_type_scat_source
C C 0.0033 0.0016 'International Tables Vol C Tables 4.2.6.8 and 6.1.1.4'
H H 0.0000 0.0000 'International Tables Vol C Tables 4.2.6.8 and 6.1.1.4'
N N 0.0061 0.0033 'International Tables Vol C Tables 4.2.6.8 and 6.1.1.4'
O O 0.0106 0.0060 'International Tables Vol C Tables 4.2.6.8 and 6.1.1.4'
S S 0.1246 0.1234 'International Tables Vol C Tables 4.2.6.8 and 6.1.1.4'

_computing_data_collection       'Bruker APEX4 v2022.10-1 Photon III'
_computing_cell_refinement       'SAINT V8.40B (Bruker AXS LLC, 2019)'
_computing_data_reduction        'SAINT V8.40B (Bruker AXS LLC, 2019)'
_computing_structure_solution    'SHELXT 2019/1 (Sheldrick, 2018)'
_computing_structure_refinement  'SHELXL-2019/1 (Sheldrick, 2018)'
_computing_molecular_graphics    'shelXle (C.B. Huebschle, rev 1380)'
_computing_publication_material  'SHELXT 2011/1 (Sheldrick, 2018)'

loop_
_atom_site_type_symbol
_atom_site_label
_atom_site_fract_x
_atom_site_fract_y
_atom_site_fract_z
_atom_site_U_iso_or_equiv
_atom_site_adp_type
_atom_site_calc_flag
_atom_site_refinement_flags_adp
_atom_site_refinement_flags_occupancy
_atom_site_refinement_flags_posn
_atom_site_occupancy
_atom_site_disorder_assembly
_atom_site_disorder_group
S S1 0.62632(4) 0.07186(5) 0.36806(2) 0.02077(13) Uani d . . . 1 . .
S S2 0.24582(4) 0.09288(5) 0.30565(2) 0.02055(13) Uani d . . . 1 . .
O O1 0.30030(13) 0.06827(18) 0.38046(3) 0.0324(3) Uani d . . . 1 . .
N N1 0.45659(17) 0.7966(2) 0.47841(4) 0.0330(4) Uani d . . . 1 . .
N N2 0.61645(15) 0.5371(2) 0.45404(4) 0.0271(3) Uani d . . . 1 . .
N N3 0.45704(13) 0.25699(17) 0.30903(4) 0.0184(3) Uani d . . . 1 . .
C C1 0.50035(16) 0.2056(2) 0.38429(4) 0.0188(3) Uani d . . . 1 . .
C C2 0.48411(17) 0.2192(2) 0.42404(5) 0.0215(4) Uani d . . . 1 . .
H H2A 0.561668 0.199901 0.437333 0.026000 Uiso calc U . R 1 . .
H H2B 0.415094 0.148698 0.433364 0.026000 Uiso calc U . R 1 . .
C C3 0.45068(17) 0.4123(2) 0.41892(5) 0.0216(4) Uani d . . . 1 . .
H H3 0.359075 0.425604 0.415412 0.026000 Uiso calc U . R 1 . .
C C4 0.51826(17) 0.4038(2) 0.38309(5) 0.0211(4) Uani d . . . 1 . .
H H4A 0.472786 0.461162 0.363958 0.025000 Uiso calc U . R 1 . .
H H4B 0.606224 0.440990 0.383837 0.025000 Uiso calc U . R 1 . .
C C5 0.38340(16) 0.1456(2) 0.36579(5) 0.0205(4) Uani d . . . 1 . .
C C6 0.37458(15) 0.1763(2) 0.32760(5) 0.0182(3) Uani d . . . 1 . .
C C7 0.5927(2) -0.1234(2) 0.39160(6) 0.0333(5) Uani d . . . 1 . .
H H7A 0.598608 -0.101344 0.416624 0.050000 Uiso calc U . R 1 . .
H H7B 0.652704 -0.212491 0.385042 0.050000 Uiso calc U . R 1 . .
H H7C 0.508466 -0.162304 0.385909 0.050000 Uiso calc U . R 1 . .
C C11 0.49658(17) 0.5423(2) 0.44454(4) 0.0222(4) Uani d . . . 1 . .
C C12 0.41778(19) 0.6710(2) 0.45724(5) 0.0279(4) Uani d . . . 1 . .
H H12 0.332818 0.669166 0.450510 0.033000 Uiso calc U . R 1 . .
C C13 0.5765(2) 0.7909(2) 0.48704(5) 0.0309(4) Uani d . . . 1 . .
H H13 0.609190 0.878330 0.501686 0.037000 Uiso calc U . R 1 . .
C C14 0.6552(2) 0.6621(2) 0.47540(5) 0.0300(4) Uani d . . . 1 . .
H H14 0.739436 0.662464 0.482817 0.036000 Uiso calc U . R 1 . .
C C21 0.30900(15) 0.1701(2) 0.26738(5) 0.0188(3) Uani d . . . 1 . .
C C22 0.42200(15) 0.2551(2) 0.27439(4) 0.0173(3) Uani d . . . 1 . .
C C23 0.49253(16) 0.3245(2) 0.24719(5) 0.0200(4) Uani d . . . 1 . .
H H23 0.568044 0.383701 0.251751 0.024000 Uiso calc U . R 1 . .
C C24 0.44970(17) 0.3049(2) 0.21355(5) 0.0228(4) Uani d . . . 1 . .
H H24 0.496873 0.350178 0.194785 0.027000 Uiso calc U . R 1 . .
C C25 0.33777(17) 0.2193(2) 0.20672(5) 0.0238(4) Uani d . . . 1 . .
H H25 0.310671 0.207218 0.183343 0.029000 Uiso calc U . R 1 . .
C C26 0.26576(16) 0.1518(2) 0.23321(5) 0.0213(4) Uani d . . . 1 . .
H H26 0.189508 0.094933 0.228404 0.026000 Uiso calc U . R 1 . .

loop_
_atom_site_aniso_label
_atom_site_aniso_U_11
_atom_site_aniso_U_22
_atom_site_aniso_U_33
_atom_site_aniso_U_12
_atom_site_aniso_U_13
_atom_site_aniso_U_23
S1 0.0197(2) 0.0210(2) 0.0216(2) 0.00099(16) 0.00118(16) 0.00085(16)
S2 0.0171(2) 0.0217(2) 0.0228(2) -0.00386(16) -0.00082(16) -0.00008(16)
O1 0.0273(7) 0.0436(8) 0.0264(7) -0.0125(6) 0.0017(6) 0.0070(6)
N1 0.0437(10) 0.0259(8) 0.0294(9) -0.0026(7) 0.0119(8) -0.0046(7)
N2 0.0321(9) 0.0259(8) 0.0232(8) 0.0013(7) -0.0054(7) -0.0009(6)
N3 0.0168(7) 0.0168(7) 0.0216(7) 0.0006(5) -0.0011(6) 0.0001(6)
C1 0.0194(8) 0.0180(8) 0.0190(9) -0.0003(7) -0.0006(6) 0.0007(6)
C2 0.0259(9) 0.0208(8) 0.0178(9) 0.0002(7) 0.0004(7) 0.0002(7)
C3 0.0223(9) 0.0211(8) 0.0214(9) 0.0010(7) -0.0007(7) -0.0007(7)
C4 0.0258(9) 0.0182(8) 0.0193(9) -0.0012(7) -0.0013(7) 0.0006(6)
C5 0.0209(9) 0.0192(8) 0.0215(9) 0.0010(7) 0.0018(7) 0.0004(7)
C6 0.0173(8) 0.0162(7) 0.0213(9) 0.0007(6) -0.0004(7) -0.0010(6)
C7 0.0407(12) 0.0243(9) 0.0348(11) 0.0067(8) 0.0084(9) 0.0066(8)
C11 0.0264(9) 0.0210(8) 0.0193(9) 0.0005(7) 0.0012(7) 0.0010(7)
C12 0.0299(10) 0.0249(9) 0.0289(10) -0.0001(8) 0.0074(8) -0.0024(8)
C13 0.0464(12) 0.0266(9) 0.0198(10) -0.0076(9) 0.0025(8) -0.0023(7)
C14 0.0392(11) 0.0274(10) 0.0233(10) -0.0036(8) -0.0066(8) -0.0003(7)
C21 0.0167(8) 0.0165(8) 0.0233(9) 0.0019(6) -0.0010(7) -0.0014(6)
C22 0.0171(8) 0.0146(7) 0.0203(9) 0.0015(6) -0.0022(6) -0.0008(6)
C23 0.0170(8) 0.0188(8) 0.0242(9) 0.0002(6) -0.0010(7) 0.0013(7)
C24 0.0238(9) 0.0218(8) 0.0228(9) 0.0036(7) 0.0009(7) 0.0037(7)
C25 0.0254(9) 0.0244(9) 0.0216(9) 0.0042(7) -0.0044(7) -0.0026(7)
C26 0.0194(9) 0.0204(8) 0.0240(9) 0.0019(7) -0.0046(7) -0.0025(7)

_geom_special_details            
;

All esds (except the esd in the dihedral angle between two l.s. planes)
are estimated using the full covariance matrix.  The cell esds are taken
into account individually in the estimation of esds in distances, angles
and torsion angles; correlations between esds in cell parameters are only
used when they are defined by crystal symmetry.  An approximate (isotropic)
treatment of cell esds is used for estimating esds involving l.s. planes.
;

loop_
_geom_bond_atom_site_label_1
_geom_bond_atom_site_label_2
_geom_bond_site_symmetry_2
_geom_bond_distance
_geom_bond_publ_flag
S1 C7 . 1.8034(19) ?
S1 C1 . 1.8185(17) ?
S2 C21 . 1.7289(18) ?
S2 C6 . 1.7472(17) ?
O1 C5 . 1.216(2) ?
N1 C13 . 1.333(3) ?
N1 C12 . 1.338(2) ?
N2 C14 . 1.339(2) ?
N2 C11 . 1.341(2) ?
N3 C6 . 1.300(2) ?
N3 C22 . 1.385(2) ?
C1 C5 . 1.519(2) ?
C1 C2 . 1.543(2) ?
C1 C4 . 1.553(2) ?
C2 C3 . 1.556(2) ?
C2 H2A . 0.990000 ?
C2 H2B . 0.990000 ?
C3 C11 . 1.495(2) ?
C3 C4 . 1.560(2) ?
C3 H3 . 1.000000 ?
C4 H4A . 0.990000 ?
C4 H4B . 0.990000 ?
C5 C6 . 1.492(2) ?
C7 H7A . 0.980000 ?
C7 H7B . 0.980000 ?
C7 H7C . 0.980000 ?
C11 C12 . 1.399(3) ?
C12 H12 . 0.950000 ?
C13 C14 . 1.386(3) ?
C13 H13 . 0.950000 ?
C14 H14 . 0.950000 ?
C21 C26 . 1.402(2) ?
C21 C22 . 1.410(2) ?
C22 C23 . 1.401(2) ?
C23 C24 . 1.382(3) ?
C23 H23 . 0.950000 ?
C24 C25 . 1.401(3) ?
C24 H24 . 0.950000 ?
C25 C26 . 1.383(3) ?
C25 H25 . 0.950000 ?
C26 H26 . 0.950000 ?

loop_
_geom_angle_atom_site_label_1
_geom_angle_atom_site_label_2
_geom_angle_atom_site_label_3
_geom_angle_site_symmetry_1
_geom_angle_site_symmetry_3
_geom_angle
_geom_angle_publ_flag
C7 S1 C1 . . 99.16(9) ?
C21 S2 C6 . . 88.34(8) ?
C13 N1 C12 . . 115.44(17) ?
C14 N2 C11 . . 116.42(17) ?
C6 N3 C22 . . 109.74(14) ?
C5 C1 C2 . . 113.05(14) ?
C5 C1 C4 . . 113.17(14) ?
C2 C1 C4 . . 88.61(13) ?
C5 C1 S1 . . 106.32(11) ?
C2 C1 S1 . . 117.62(12) ?
C4 C1 S1 . . 117.67(12) ?
C1 C2 C3 . . 88.08(13) ?
C1 C2 H2A . . 114.000000 ?
C3 C2 H2A . . 114.000000 ?
C1 C2 H2B . . 114.000000 ?
C3 C2 H2B . . 114.000000 ?
H2A C2 H2B . . 111.200000 ?
C11 C3 C2 . . 119.46(15) ?
C11 C3 C4 . . 117.22(15) ?
C2 C3 C4 . . 87.89(12) ?
C11 C3 H3 . . 110.200000 ?
C2 C3 H3 . . 110.200000 ?
C4 C3 H3 . . 110.200000 ?
C1 C4 C3 . . 87.60(13) ?
C1 C4 H4A . . 114.100000 ?
C3 C4 H4A . . 114.100000 ?
C1 C4 H4B . . 114.100000 ?
C3 C4 H4B . . 114.100000 ?
H4A C4 H4B . . 111.200000 ?
O1 C5 C6 . . 119.30(16) ?
O1 C5 C1 . . 122.91(16) ?
C6 C5 C1 . . 117.72(14) ?
N3 C6 C5 . . 125.10(15) ?
N3 C6 S2 . . 117.03(13) ?
C5 C6 S2 . . 117.85(12) ?
S1 C7 H7A . . 109.500000 ?
S1 C7 H7B . . 109.500000 ?
H7A C7 H7B . . 109.500000 ?
S1 C7 H7C . . 109.500000 ?
H7A C7 H7C . . 109.500000 ?
H7B C7 H7C . . 109.500000 ?
N2 C11 C12 . . 120.60(17) ?
N2 C11 C3 . . 118.48(16) ?
C12 C11 C3 . . 120.86(17) ?
N1 C12 C11 . . 123.02(19) ?
N1 C12 H12 . . 118.500000 ?
C11 C12 H12 . . 118.500000 ?
N1 C13 C14 . . 122.33(18) ?
N1 C13 H13 . . 118.800000 ?
C14 C13 H13 . . 118.800000 ?
N2 C14 C13 . . 122.16(19) ?
N2 C14 H14 . . 118.900000 ?
C13 C14 H14 . . 118.900000 ?
C26 C21 C22 . . 120.88(16) ?
C26 C21 S2 . . 129.27(14) ?
C22 C21 S2 . . 109.80(13) ?
N3 C22 C23 . . 124.56(15) ?
N3 C22 C21 . . 115.08(15) ?
C23 C22 C21 . . 120.31(15) ?
C24 C23 C22 . . 118.46(16) ?
C24 C23 H23 . . 120.800000 ?
C22 C23 H23 . . 120.800000 ?
C23 C24 C25 . . 120.97(17) ?
C23 C24 H24 . . 119.500000 ?
C25 C24 H24 . . 119.500000 ?
C26 C25 C24 . . 121.55(17) ?
C26 C25 H25 . . 119.200000 ?
C24 C25 H25 . . 119.200000 ?
C25 C26 C21 . . 117.82(16) ?
C25 C26 H26 . . 121.100000 ?
C21 C26 H26 . . 121.100000 ?

loop_
_geom_torsion_atom_site_label_1
_geom_torsion_atom_site_label_2
_geom_torsion_atom_site_label_3
_geom_torsion_atom_site_label_4
_geom_torsion_site_symmetry_1
_geom_torsion_site_symmetry_2
_geom_torsion_site_symmetry_3
_geom_torsion_site_symmetry_4
_geom_torsion
_geom_torsion_publ_flag
C7 S1 C1 C5 . . . . -75.70(13) ?
C7 S1 C1 C2 . . . . 52.16(15) ?
C7 S1 C1 C4 . . . . 156.24(14) ?
C5 C1 C2 C3 . . . . -93.64(15) ?
C4 C1 C2 C3 . . . . 21.02(13) ?
S1 C1 C2 C3 . . . . 141.79(12) ?
C1 C2 C3 C11 . . . . -141.25(16) ?
C1 C2 C3 C4 . . . . -20.93(13) ?
C5 C1 C4 C3 . . . . 93.58(15) ?
C2 C1 C4 C3 . . . . -20.98(13) ?
S1 C1 C4 C3 . . . . -141.70(12) ?
C11 C3 C4 C1 . . . . 143.11(15) ?
C2 C3 C4 C1 . . . . 20.80(13) ?
C2 C1 C5 O1 . . . . -20.8(2) ?
C4 C1 C5 O1 . . . . -119.63(19) ?
S1 C1 C5 O1 . . . . 109.70(17) ?
C2 C1 C5 C6 . . . . 162.34(14) ?
C4 C1 C5 C6 . . . . 63.52(19) ?
S1 C1 C5 C6 . . . . -67.15(16) ?
C22 N3 C6 C5 . . . . 177.26(15) ?
C22 N3 C6 S2 . . . . -0.91(18) ?
O1 C5 C6 N3 . . . . -179.98(16) ?
C1 C5 C6 N3 . . . . -3.0(2) ?
O1 C5 C6 S2 . . . . -1.8(2) ?
C1 C5 C6 S2 . . . . 175.15(12) ?
C21 S2 C6 N3 . . . . 1.03(13) ?
C21 S2 C6 C5 . . . . -177.28(13) ?
C14 N2 C11 C12 . . . . -1.2(3) ?
C14 N2 C11 C3 . . . . 176.11(16) ?
C2 C3 C11 N2 . . . . 47.2(2) ?
C4 C3 C11 N2 . . . . -56.9(2) ?
C2 C3 C11 C12 . . . . -135.52(18) ?
C4 C3 C11 C12 . . . . 120.43(19) ?
C13 N1 C12 C11 . . . . -0.5(3) ?
N2 C11 C12 N1 . . . . 1.7(3) ?
C3 C11 C12 N1 . . . . -175.54(17) ?
C12 N1 C13 C14 . . . . -1.1(3) ?
C11 N2 C14 C13 . . . . -0.4(3) ?
N1 C13 C14 N2 . . . . 1.6(3) ?
C6 S2 C21 C26 . . . . 176.42(17) ?
C6 S2 C21 C22 . . . . -0.78(12) ?
C6 N3 C22 C23 . . . . -177.30(15) ?
C6 N3 C22 C21 . . . . 0.2(2) ?
C26 C21 C22 N3 . . . . -176.99(15) ?
S2 C21 C22 N3 . . . . 0.49(18) ?
C26 C21 C22 C23 . . . . 0.7(2) ?
S2 C21 C22 C23 . . . . 178.15(12) ?
N3 C22 C23 C24 . . . . 176.33(15) ?
C21 C22 C23 C24 . . . . -1.1(2) ?
C22 C23 C24 C25 . . . . 0.7(2) ?
C23 C24 C25 C26 . . . . 0.2(3) ?
C24 C25 C26 C21 . . . . -0.7(2) ?
C22 C21 C26 C25 . . . . 0.2(2) ?
S2 C21 C26 C25 . . . . -176.72(13) ?

_shelx_res_file                  
;

TITL glo10599.res in Pbca
    glo10599.res
    created by SHELXL-2019/1 at 08:22:24 on 10-Apr-2024
REM Old TITL glo10599 in Pbca
REM SHELXT solution in Pbca: R1 0.095, Rweak 0.001, Alpha 0.011
REM <I/s>   0.395 for  509 systematic absences,  Orientation as input
REM Formula found by SHELXT:  C19 N O S2

CELL  0.71073  10.7580   7.7718  38.4713   90.000   90.000   90.000
ZERR    8.000   0.0004   0.0003   0.0017    0.000    0.000    0.000
LATT  1
SYMM 1/2-X, -Y, 1/2+Z
SYMM -X, 1/2+Y, 1/2-Z
SYMM 1/2+X, 1/2-Y, -Z
SFAC C H N O S
UNIT 136 120 24 8 16
SIZE 0.039 0.157 0.178
TEMP -173.150

ACTA
CONF

L.S. 40
BOND $H

LIST 4

FMAP 2
PLAN 10

OMIT 5   0   4

HTAB

WGHT    0.056800    0.696400
FVAR       0.35718
S1    5    0.626325    0.071862    0.368064    11.00000    0.01965    0.02101 =
         0.02165    0.00085    0.00118    0.00099
S2    5    0.245817    0.092884    0.305647    11.00000    0.01709    0.02174 =
         0.02282   -0.00008   -0.00082   -0.00386
O1    4    0.300303    0.068269    0.380456    11.00000    0.02733    0.04358 =
         0.02642    0.00704    0.00167   -0.01251
N1    3    0.456587    0.796593    0.478412    11.00000    0.04368    0.02593 =
         0.02942   -0.00459    0.01185   -0.00255
N2    3    0.616448    0.537100    0.454036    11.00000    0.03206    0.02592 =
         0.02323   -0.00093   -0.00536    0.00132
N3    3    0.457041    0.256993    0.309031    11.00000    0.01685    0.01682 =
         0.02161    0.00012   -0.00110    0.00060
C1    1    0.500347    0.205632    0.384287    11.00000    0.01941    0.01799 =
         0.01896    0.00069   -0.00058   -0.00029
C2    1    0.484113    0.219186    0.424040    11.00000    0.02593    0.02081 =
         0.01783    0.00019    0.00041    0.00020
AFIX  23
H2A   2    0.561668    0.199901    0.437333    11.00000   -1.20000
H2B   2    0.415094    0.148698    0.433364    11.00000   -1.20000
AFIX   0
C3    1    0.450678    0.412310    0.418918    11.00000    0.02228    0.02113 =
         0.02140   -0.00075   -0.00071    0.00095
AFIX  13
H3    2    0.359075    0.425604    0.415412    11.00000   -1.20000
AFIX   0
C4    1    0.518256    0.403770    0.383092    11.00000    0.02580    0.01819 =
         0.01926    0.00062   -0.00134   -0.00117
AFIX  23
H4A   2    0.472786    0.461162    0.363958    11.00000   -1.20000
H4B   2    0.606224    0.440990    0.383837    11.00000   -1.20000
AFIX   0
C5    1    0.383396    0.145643    0.365791    11.00000    0.02094    0.01918 =
         0.02146    0.00038    0.00184    0.00099
C6    1    0.374576    0.176341    0.327599    11.00000    0.01726    0.01621 =
         0.02126   -0.00100   -0.00036    0.00069
C7    1    0.592686   -0.123352    0.391596    11.00000    0.04069    0.02432 =
         0.03483    0.00658    0.00841    0.00674
AFIX 137
H7A   2    0.598608   -0.101344    0.416624    11.00000   -1.50000
H7B   2    0.652704   -0.212491    0.385042    11.00000   -1.50000
H7C   2    0.508466   -0.162304    0.385909    11.00000   -1.50000
AFIX   0
C11   1    0.496579    0.542278    0.444541    11.00000    0.02637    0.02103 =
         0.01926    0.00101    0.00118    0.00052
C12   1    0.417776    0.671012    0.457235    11.00000    0.02989    0.02494 =
         0.02889   -0.00236    0.00741   -0.00009
AFIX  43
H12   2    0.332818    0.669166    0.450510    11.00000   -1.20000
AFIX   0
C13   1    0.576513    0.790933    0.487038    11.00000    0.04636    0.02659 =
         0.01975   -0.00226    0.00248   -0.00756
AFIX  43
H13   2    0.609190    0.878330    0.501686    11.00000   -1.20000
AFIX   0
C14   1    0.655210    0.662102    0.475398    11.00000    0.03921    0.02737 =
         0.02333   -0.00029   -0.00663   -0.00360
AFIX  43
H14   2    0.739436    0.662464    0.482817    11.00000   -1.20000
AFIX   0
C21   1    0.309002    0.170079    0.267381    11.00000    0.01667    0.01651 =
         0.02326   -0.00143   -0.00104    0.00191
C22   1    0.421995    0.255072    0.274392    11.00000    0.01712    0.01456 =
         0.02032   -0.00083   -0.00224    0.00150
C23   1    0.492527    0.324508    0.247186    11.00000    0.01704    0.01883 =
         0.02418    0.00128   -0.00100    0.00024
AFIX  43
H23   2    0.568044    0.383701    0.251751    11.00000   -1.20000
AFIX   0
C24   1    0.449703    0.304902    0.213550    11.00000    0.02385    0.02179 =
         0.02277    0.00373    0.00094    0.00359
AFIX  43
H24   2    0.496873    0.350178    0.194785    11.00000   -1.20000
AFIX   0
C25   1    0.337773    0.219258    0.206719    11.00000    0.02540    0.02440 =
         0.02158   -0.00257   -0.00440    0.00420
AFIX  43
H25   2    0.310671    0.207218    0.183343    11.00000   -1.20000
AFIX   0
C26   1    0.265765    0.151793    0.233213    11.00000    0.01941    0.02044 =
         0.02404   -0.00247   -0.00463    0.00188
AFIX  43
H26   2    0.189508    0.094933    0.228404    11.00000   -1.20000
AFIX   0
HKLF 4


REM  glo10599.res in Pbca
REM wR2 = 0.1041, GooF = S = 1.062, Restrained GooF = 1.062 for all data
REM R1 = 0.0373 for 2932 Fo > 4sig(Fo) and 0.0506 for all 3686 data
REM 209 parameters refined using 0 restraints

END

WGHT      0.0568      0.6964

REM Instructions for potential hydrogen bonds
EQIV $1 -x+1/2, y+1/2, z
HTAB C3 O1_$1
HTAB C4 N3
EQIV $2 -x+3/2, y-1/2, z
HTAB C7 S1_$2

REM Highest difference peak  0.346,  deepest hole -0.323,  1-sigma level  0.060
Q1    1   0.6229  0.5871  0.3676  11.00000  0.05    0.35
Q2    1   0.3641  0.2214  0.2690  11.00000  0.05    0.31
Q3    1   0.6282  0.9110  0.5210  11.00000  0.05    0.29
Q4    1   0.5149  0.2879  0.3815  11.00000  0.05    0.28
Q5    1   0.2884  0.1372  0.2812  11.00000  0.05    0.26
Q6    1   0.4976  0.1990  0.4014  11.00000  0.05    0.26
Q7    1   0.4911  0.4301  0.3987  11.00000  0.05    0.26
Q8    1   0.4515  0.1864  0.3788  11.00000  0.05    0.25
Q9    1   0.2792  0.1674  0.2525  11.00000  0.05    0.25
Q10   1   0.3042  0.2126  0.2198  11.00000  0.05    0.25
;
_shelx_res_checksum              2853
